# Supplementary material for: A Hybrid Artificial Intelligence Approach for Down Syndrome Risk Prediction in First Trimester Screening
Source: Diagnostics (Basel). 2025 Jun 6;15(12):1444. doi: 10.3390/diagnostics15121444 (PMC12192227; doi:10.3390/diagnostics15121444)
Supplement: Supplementary file 1 [file diagnostics-15-01444-s001.zip]

Archive with 1 entries (1 files):
- Table S1 ( Feature Selection List).xlsx
