# Supplementary material for: A Hybrid Artificial Intelligence Approach for Down Syndrome Risk Prediction in First Trimester Screening
Source: Diagnostics (Basel). 2025 Jun 6;15(12):1444. doi: 10.3390/diagnostics15121444 (PMC12192227; doi:10.3390/diagnostics15121444)
Supplement: Supplementary file 1 [file diagnostics-15-01444-s001.zip › Table S1 ( Feature Selection List).xlsx]

## Sheet: mRMR
Score Ranking	Feature Column Number	Score
1	column_2638	0.8927
2	column_177	0.4860
3	column_977	0.2769
4	column_2828	0.1294
5	column_1848	0.0415
6	column_1442	0.0384
7	column_1713	0.0335
8	column_1612	0.0328
9	column_1857	0.0255
10	column_1339	0.0237
11	column_1858	0.0233
12	column_1323	0.0210
13	column_826	0.0096
14	column_3	0.0095
15	column_1801	0.0059
16	column_2721	0.0057
17	column_1220	0.0042
18	column_2866	0.0042
19	column_1317	0.0041
20	column_6	0.0040
21	column_2120	0.0034
22	column_2415	0.0033
23	column_1502	0.0032
24	column_15	0.0031
25	column_1850	0.0031
26	column_2025	0.0030
27	column_1909	0.0030
28	column_1580	0.0028
29	column_2016	0.0025
30	column_2180	0.0024
31	column_2740	0.0023
32	column_609	0.0023
33	column_1849	0.0022
34	column_1760	0.0021
35	column_1476	0.0020
36	column_51	0.0020
37	column_1981	0.0019
38	column_1322	0.0019
39	column_702	0.0019
40	column_2850	0.0019
41	column_1637	0.0019
42	column_1430	0.0019
43	column_1410	0.0018
44	column_1448	0.0017
45	column_1095	0.0015
46	column_1642	0.0015
47	column_3011	0.0014
48	column_2464	0.0014
49	column_1382	0.0014
50	column_2530	0.0014
51	column_990	0.0013
52	column_442	0.0013
53	column_606	0.0013
54	column_724	0.0012
55	column_1855	0.0012
56	column_2557	0.0011
57	column_466	0.0011
58	column_1385	0.0011
59	column_1342	0.0011
60	column_1738	0.0011
61	column_1419	0.0010
62	column_803	0.0010
63	column_1626	0.0010
64	column_632	0.0010
65	column_172	0.0009
66	column_1524	0.0009
67	column_1405	0.0009
68	column_2116	0.0009
69	column_581	0.0009
70	column_1787	0.0008
71	column_1540	0.0008
72	column_2682	0.0008
73	column_1463	0.0008
74	column_2428	0.0008
75	column_1330	0.0008
76	column_1929	0.0008
77	column_789	0.0008
78	column_1417	0.0008
79	column_2231	0.0008
80	column_249	0.0007
81	column_1933	0.0007
82	column_1535	0.0007
83	column_1616	0.0007
84	column_804	0.0007
85	column_1741	0.0007
86	column_429	0.0007
87	column_181	0.0007
88	column_1460	0.0007
89	column_2767	0.0007
90	column_2461	0.0007
91	column_1732	0.0007
92	column_503	0.0007
93	column_575	0.0007
94	column_486	0.0006
95	column_2417	0.0006
96	column_222	0.0006
97	column_2883	0.0006
98	column_1937	0.0006
99	column_468	0.0006
100	column_1718	0.0006
101	column_1424	0.0006
102	column_2596	0.0006
103	column_2341	0.0006
104	column_1454	0.0006
105	column_1483	0.0006
106	column_1947	0.0006
107	column_1156	0.0006
108	column_150	0.0006
109	column_1558	0.0006
110	column_1682	0.0005
111	column_1384	0.0005
112	column_1674	0.0005
113	column_3007	0.0005
114	column_1972	0.0005
115	column_678	0.0005
116	column_540	0.0005
117	column_2293	0.0005
118	column_2110	0.0005
119	column_1477	0.0005
120	column_1438	0.0005
121	column_1633	0.0005
122	column_2771	0.0005
123	column_1983	0.0005
124	column_1672	0.0005
125	column_1630	0.0005
126	column_733	0.0005
127	column_2745	0.0005
128	column_1928	0.0005
129	column_1712	0.0005
130	column_2561	0.0005
131	column_777	0.0005
132	column_1311	0.0005
133	column_1601	0.0004
134	column_1157	0.0004
135	column_2064	0.0004
136	column_110	0.0004
137	column_1897	0.0004
138	column_2154	0.0004
139	column_147	0.0004
140	column_1380	0.0004
141	column_1310	0.0004
142	column_2136	0.0004
143	column_2442	0.0004
144	column_1899	0.0004
145	column_568	0.0004
146	column_1494	0.0004
147	column_2083	0.0004
148	column_1698	0.0004
149	column_2170	0.0004
150	column_762	0.0004
151	column_887	0.0004
152	column_1546	0.0004
153	column_433	0.0004
154	column_1392	0.0004
155	column_1719	0.0004
156	column_1355	0.0004
157	column_2056	0.0004
158	column_1047	0.0004
159	column_1432	0.0004
160	column_963	0.0004
161	column_1788	0.0004
162	column_2496	0.0004
163	column_437	0.0004
164	column_1851	0.0004
165	column_2093	0.0004
166	column_1792	0.0003
167	column_2864	0.0003
168	column_2372	0.0003
169	column_888	0.0003
170	column_2930	0.0003
171	column_1827	0.0003
172	column_1648	0.0003
173	column_1710	0.0003
174	column_1545	0.0003
175	column_3072	0.0003
176	column_949	0.0003
177	column_1340	0.0003
178	column_1913	0.0003
179	column_72	0.0003
180	column_970	0.0003
181	column_1667	0.0003
182	column_435	0.0003
183	column_1576	0.0003
184	column_221	0.0003
185	column_96	0.0003
186	column_2128	0.0003
187	column_2929	0.0003
188	column_2130	0.0003
189	column_447	0.0003
190	column_1678	0.0003
191	column_1308	0.0003
192	column_893	0.0003
193	column_1326	0.0003
194	column_1176	0.0003
195	column_665	0.0003
196	column_145	0.0003
197	column_1771	0.0003
198	column_2899	0.0003
199	column_2011	0.0003
200	column_881	0.0003
201	column_1562	0.0003
202	column_1337	0.0003
203	column_2879	0.0003
204	column_1813	0.0003
205	column_1357	0.0003
206	column_2309	0.0003
207	column_666	0.0003
208	column_757	0.0003
209	column_878	0.0003
210	column_1347	0.0003
211	column_2001	0.0003
212	column_2137	0.0003
213	column_1427	0.0003
214	column_1831	0.0003
215	column_1628	0.0002
216	column_2805	0.0002
217	column_767	0.0002
218	column_2585	0.0002
219	column_1369	0.0002
220	column_1532	0.0002
221	column_1669	0.0002
222	column_388	0.0002
223	column_3030	0.0002
224	column_515	0.0002
225	column_2782	0.0002
226	column_620	0.0002
227	column_1955	0.0002
228	column_1705	0.0002
229	column_1426	0.0002
230	column_1775	0.0002
231	column_1191	0.0002
232	column_264	0.0002
233	column_1638	0.0002
234	column_1966	0.0002
235	column_1523	0.0002
236	column_1916	0.0002
237	column_1919	0.0002
238	column_3005	0.0002
239	column_848	0.0002
240	column_1344	0.0002
241	column_1506	0.0002
242	column_1747	0.0002
243	column_1731	0.0002
244	column_1515	0.0002
245	column_864	0.0002
246	column_2702	0.0002
247	column_2658	0.0002
248	column_149	0.0002
249	column_2155	0.0002
250	column_1416	0.0002
251	column_1862	0.0002
252	column_1059	0.0002
253	column_1444	0.0002
254	column_1617	0.0002
255	column_722	0.0002
256	column_1397	0.0002
257	column_1589	0.0002
258	column_1154	0.0002
259	column_1087	0.0002
260	column_525	0.0002
261	column_2936	0.0002
262	column_1525	0.0002
263	column_144	0.0002
264	column_1597	0.0002
265	column_233	0.0002
266	column_1891	0.0002
267	column_3024	0.0002
268	column_1025	0.0002
269	column_1470	0.0002
270	column_1852	0.0002
271	column_290	0.0002
272	column_2711	0.0002
273	column_1879	0.0002
274	column_1694	0.0002
275	column_2287	0.0002
276	column_3041	0.0002
277	column_2865	0.0002
278	column_527	0.0002
279	column_962	0.0002
280	column_597	0.0002
281	column_1662	0.0002
282	column_1057	0.0002
283	column_524	0.0002
284	column_2002	0.0002
285	column_2302	0.0002
286	column_1464	0.0002
287	column_2681	0.0002
288	column_1575	0.0002
289	column_1756	0.0002
290	column_2133	0.0002
291	column_2597	0.0002
292	column_1742	0.0002
293	column_514	0.0002
294	column_243	0.0002
295	column_397	0.0002
296	column_1201	0.0002
297	column_1911	0.0002
298	column_138	0.0002
299	column_320	0.0002
300	column_1281	0.0002
301	column_2265	0.0002
302	column_2048	0.0002
303	column_2057	0.0002
304	column_706	0.0002
305	column_1234	0.0002
306	column_1108	0.0002
307	column_2489	0.0002
308	column_1912	0.0002
309	column_1969	0.0002
310	column_386	0.0002
311	column_2005	0.0002
312	column_1607	0.0002
313	column_2907	0.0002
314	column_1348	0.0002
315	column_1830	0.0002
316	column_1490	0.0002
317	column_3057	0.0002
318	column_1578	0.0002
319	column_2831	0.0002
320	column_1734	0.0002
321	column_2132	0.0002
322	column_2361	0.0002
323	column_1797	0.0002
324	column_1793	0.0002
325	column_178	0.0002
326	column_1312	0.0002
327	column_1351	0.0002
328	column_63	0.0002
329	column_2296	0.0002
330	column_1363	0.0002
331	column_1768	0.0002
332	column_2319	0.0002
333	column_1772	0.0002
334	column_280	0.0002
335	column_2642	0.0002
336	column_2778	0.0002
337	column_356	0.0002
338	column_694	0.0002
339	column_896	0.0002
340	column_800	0.0002
341	column_1489	0.0002
342	column_823	0.0002
343	column_1644	0.0002
344	column_1686	0.0002
345	column_345	0.0002
346	column_1794	0.0002
347	column_1066	0.0002
348	column_2022	0.0002
349	column_1364	0.0002
350	column_1880	0.0002
351	column_1551	0.0002
352	column_134	0.0002
353	column_1753	0.0002
354	column_830	0.0002
355	column_1945	0.0002
356	column_1225	0.0002
357	column_1232	0.0002
358	column_445	0.0002
359	column_2383	0.0002
360	column_1766	0.0001
361	column_1974	0.0001
362	column_2575	0.0001
363	column_1647	0.0001
364	column_1893	0.0001
365	column_942	0.0001
366	column_422	0.0001
367	column_821	0.0001
368	column_2785	0.0001
369	column_1825	0.0001
370	column_1660	0.0001
371	column_1726	0.0001
372	column_84	0.0001
373	column_1817	0.0001
374	column_1946	0.0001
375	column_2401	0.0001
376	column_844	0.0001
377	column_2647	0.0001
378	column_1560	0.0001
379	column_1956	0.0001
380	column_1990	0.0001
381	column_262	0.0001
382	column_1299	0.0001
383	column_1894	0.0001
384	column_2578	0.0001
385	column_2818	0.0001
386	column_2318	0.0001
387	column_2615	0.0001
388	column_705	0.0001
389	column_771	0.0001
390	column_2613	0.0001
391	column_1068	0.0001
392	column_1864	0.0001
393	column_179	0.0001
394	column_1433	0.0001
395	column_1543	0.0001
396	column_154	0.0001
397	column_404	0.0001
398	column_1877	0.0001
399	column_1550	0.0001
400	column_2059	0.0001
401	column_1354	0.0001
402	column_1187	0.0001
403	column_1479	0.0001
404	column_529	0.0001
405	column_1453	0.0001
406	column_1514	0.0001
407	column_1940	0.0001
408	column_1568	0.0001
409	column_1745	0.0001
410	column_2090	0.0001
411	column_252	0.0001
412	column_1994	0.0001
413	column_3059	0.0001
414	column_1275	0.0001
415	column_1456	0.0001
416	column_1982	0.0001
417	column_197	0.0001
418	column_64	0.0001
419	column_2565	0.0001
420	column_2460	0.0001
421	column_1303	0.0001
422	column_130	0.0001
423	column_1028	0.0001
424	column_1411	0.0001
425	column_1673	0.0001
426	column_709	0.0001
427	column_1282	0.0001
428	column_961	0.0001
429	column_2248	0.0001
430	column_1751	0.0001
431	column_1702	0.0001
432	column_2003	0.0001
433	column_730	0.0001
434	column_368	0.0001
435	column_2792	0.0001
436	column_1604	0.0001
437	column_604	0.0001
438	column_2021	0.0001
439	column_398	0.0001
440	column_748	0.0001
441	column_1810	0.0001
442	column_1391	0.0001
443	column_1245	0.0001
444	column_1839	0.0001
445	column_758	0.0001
446	column_1333	0.0001
447	column_2202	0.0001
448	column_2497	0.0001
449	column_1291	0.0001
450	column_2577	0.0001
451	column_3002	0.0001
452	column_2478	0.0001
453	column_418	0.0001
454	column_1739	0.0001
455	column_1253	0.0001
456	column_755	0.0001
457	column_641	0.0001
458	column_1341	0.0001
459	column_2791	0.0001
460	column_1441	0.0001
461	column_687	0.0001
462	column_3056	0.0001
463	column_1269	0.0001
464	column_2027	0.0001
465	column_1809	0.0001
466	column_1161	0.0001
467	column_671	0.0001
468	column_1421	0.0001
469	column_3047	0.0001
470	column_1228	0.0001
471	column_2038	0.0001
472	column_1931	0.0001
473	column_953	0.0001
474	column_1957	0.0001
475	column_2192	0.0001
476	column_1889	0.0001
477	column_677	0.0001
478	column_1687	0.0001
479	column_1058	0.0001
480	column_1812	0.0001
481	column_2216	0.0001
482	column_1749	0.0001
483	column_1359	0.0001
484	column_2308	0.0001
485	column_1264	0.0001
486	column_1711	0.0001
487	column_480	0.0001
488	column_1989	0.0001
489	column_973	0.0001
490	column_2849	0.0001
491	column_1332	0.0001
492	column_10	0.0001
493	column_1358	0.0001
494	column_2553	0.0001
495	column_759	0.0001
496	column_2350	0.0001
497	column_1829	0.0001
498	column_439	0.0001
499	column_351	0.0001
500	column_1346	0.0001
501	column_1480	0.0001
502	column_1971	0.0001
503	column_1009	0.0001
504	column_1014	0.0001
505	column_2207	0.0001
506	column_1975	0.0001
507	column_682	0.0001
508	column_948	0.0001
509	column_1561	0.0001
510	column_2519	0.0001
511	column_1923	0.0001
512	column_1408	0.0001
513	column_1654	0.0001
514	column_2989	0.0001
515	column_2241	0.0001
516	column_1659	0.0001
517	column_544	0.0001
518	column_2858	0.0001
519	column_1289	0.0001
520	column_652	0.0001
521	column_1743	0.0001
522	column_1459	0.0001
523	column_2902	0.0001
524	column_142	0.0001
525	column_2744	0.0001
526	column_2146	0.0001
527	column_1402	0.0001
528	column_362	0.0001
529	column_1993	0.0001
530	column_654	0.0001
531	column_1629	0.0001
532	column_19	0.0001
533	column_1752	0.0001
534	column_653	0.0001
535	column_2391	0.0001
536	column_2911	0.0001
537	column_1808	0.0001
538	column_897	0.0001
539	column_2815	0.0001
540	column_347	0.0001
541	column_3069	0.0001
542	column_1361	0.0001
543	column_385	0.0001
544	column_357	0.0001
545	column_1418	0.0001
546	column_1844	0.0001
547	column_1213	0.0001
548	column_2855	0.0001
549	column_636	0.0001
550	column_1592	0.0001
551	column_1295	0.0001
552	column_2657	0.0001
553	column_935	0.0001
554	column_1356	0.0001
555	column_1639	0.0001
556	column_128	0.0001
557	column_1378	0.0001
558	column_729	0.0001
559	column_132	0.0001
560	column_2084	0.0001
561	column_2844	0.0001
562	column_1069	0.0001
563	column_1110	0.0001
564	column_3026	0.0001
565	column_1805	0.0001
566	column_1882	0.0001
567	column_1610	0.0001
568	column_1296	0.0001
569	column_2201	0.0001
570	column_60	0.0001
571	column_863	0.0001
572	column_1320	0.0001
573	column_1144	0.0001
574	column_1451	0.0001
575	column_2105	0.0001
576	column_1365	0.0001
577	column_1715	0.0001
578	column_900	0.0001
579	column_492	0.0001
580	column_1021	0.0001
581	column_1846	0.0001
582	column_2289	0.0001
583	column_1528	0.0001
584	column_2501	0.0001
585	column_2853	0.0001
586	column_2370	0.0001
587	column_2327	0.0001
588	column_1307	0.0001
589	column_236	0.0001
590	column_205	0.0001
591	column_175	0.0001
592	column_1375	0.0001
593	column_883	0.0001
594	column_1908	0.0001
595	column_1016	0.0001
596	column_1478	0.0001
597	column_530	0.0001
598	column_1802	0.0001
599	column_1803	0.0001
600	column_2945	0.0001
601	column_1439	0.0001
602	column_1109	0.0001
603	column_2897	0.0001
604	column_2014	0.0001
605	column_279	0.0001
606	column_979	0.0001
607	column_1700	0.0001
608	column_183	0.0001
609	column_219	0.0001
610	column_315	0.0001
611	column_1503	0.0001
612	column_681	0.0001
613	column_790	0.0001
614	column_580	0.0001
615	column_1218	0.0001
616	column_2239	0.0001
617	column_1244	0.0001
618	column_1499	0.0001
619	column_1973	0.0001
620	column_2515	0.0001
621	column_152	0.0001
622	column_403	0.0001
623	column_1498	0.0001
624	column_1872	0.0001
625	column_1557	0.0001
626	column_521	0.0001
627	column_1123	0.0001
628	column_1854	0.0001
629	column_2080	0.0001
630	column_1918	0.0001
631	column_1258	0.0001
632	column_898	0.0001
633	column_697	0.0001
634	column_1938	0.0001
635	column_2101	0.0001
636	column_2610	0.0001
637	column_1389	0.0001
638	column_1370	0.0001
639	column_1917	0.0001
640	column_1510	0.0001
641	column_939	0.0001
642	column_2859	0.0001
643	column_2775	0.0001
644	column_956	0.0001
645	column_1740	0.0001
646	column_2835	0.0001
647	column_1548	0.0001
648	column_2516	0.0001
649	column_1767	0.0001
650	column_957	0.0001
651	column_1287	0.0001
652	column_1445	0.0001
653	column_476	0.0001
654	column_2058	0.0001
655	column_167	0.0001
656	column_1949	0.0001
657	column_250	0.0001
658	column_1458	0.0001
659	column_349	0.0001
660	column_1198	0.0001
661	column_701	0.0001
662	column_2261	0.0001
663	column_28	0.0001
664	column_916	0.0001
665	column_2772	0.0001
666	column_1978	0.0001
667	column_779	0.0001
668	column_1390	0.0001
669	column_2598	0.0001
670	column_1321	0.0001
671	column_2072	0.0001
672	column_1285	0.0001
673	column_1681	0.0001
674	column_2387	0.0001
675	column_582	0.0001
676	column_90	0.0001
677	column_1376	0.0001
678	column_430	0.0001
679	column_3045	0.0001
680	column_2035	0.0001
681	column_2264	0.0001
682	column_740	0.0001
683	column_2534	0.0001
684	column_1998	0.0001
685	column_2013	0.0001
686	column_992	0.0001
687	column_657	0.0001
688	column_2172	0.0001
689	column_1887	0.0001
690	column_902	0.0001
691	column_835	0.0001
692	column_2033	0.0001
693	column_485	0.0001
694	column_2484	0.0001
695	column_1779	0.0001
696	column_229	0.0001
697	column_1279	0.0001
698	column_2477	0.0001
699	column_1492	0.0001
700	column_2969	0.0001
701	column_2097	0.0001
702	column_2015	0.0001
703	column_1481	0.0001
704	column_2228	0.0001
705	column_2676	0.0001
706	column_400	0.0001
707	column_553	0.0001
708	column_156	0.0001
709	column_200	0.0001
710	column_1266	0.0001
711	column_1336	0.0001
712	column_2475	0.0001
713	column_551	0.0001
714	column_4	0.0001
715	column_808	0.0001
716	column_1436	0.0001
717	column_1599	0.0001
718	column_244	0.0001
719	column_18	0.0001
720	column_1455	0.0001
721	column_2452	0.0001
722	column_1294	0.0001
723	column_2990	0.0001
724	column_1707	0.0001
725	column_366	0.0001
726	column_871	0.0001
727	column_2777	0.0001
728	column_2394	0.0001
729	column_1845	0.0001
730	column_2964	0.0001
731	column_923	0.0001
732	column_1237	0.0001
733	column_2566	0.0001
734	column_2233	0.0001
735	column_1011	0.0001
736	column_1379	0.0001
737	column_86	0.0001
738	column_1414	0.0001
739	column_271	0.0001
740	column_1496	0.0001
741	column_2491	0.0001
742	column_2950	0.0001
743	column_2039	0.0001
744	column_1203	0.0001
745	column_1987	0.0001
746	column_2178	0.0001
747	column_2953	0.0001
748	column_2875	0.0001
749	column_2693	0.0001
750	column_263	0.0001
751	column_455	0.0001
752	column_300	0.0001
753	column_1555	0.0001
754	column_1338	0.0001
755	column_2113	0.0001
756	column_1770	0.0001
757	column_343	0.0001
758	column_1461	0.0001
759	column_1135	0.0001
760	column_2584	0.0001
761	column_1961	0.0001
762	column_1881	0.0001
763	column_1104	0.0001
764	column_2752	0.0001
765	column_2049	0.0001
766	column_1409	0.0001
767	column_2995	0.0001
768	column_185	0.0001
769	column_611	0.0001
770	column_2705	0.0001
771	column_2454	0.0001
772	column_1795	0.0001
773	column_286	0.0001
774	column_2295	0.0001
775	column_2759	0.0001
776	column_1579	0.0001
777	column_1127	0.0001
778	column_565	0.0001
779	column_2392	0.0001
780	column_1954	0.0001
781	column_2284	0.0001
782	column_2920	0.0001
783	column_1199	0.0001
784	column_1497	0.0001
785	column_235	0.0001
786	column_2162	0.0001
787	column_554	0.0001
788	column_1714	0.0001
789	column_2756	0.0001
790	column_483	0.0001
791	column_567	0.0001
792	column_717	0.0001
793	column_723	0.0001
794	column_1530	0.0001
795	column_2282	0.0001
796	column_2386	0.0001
797	column_1567	0.0001
798	column_1677	0.0001
799	column_1944	0.0001
800	column_281	0.0001
801	column_1343	0.0001
802	column_976	0.0001
803	column_2257	0.0001
804	column_1404	0.0001
805	column_1112	0.0001
806	column_2882	0.0001
807	column_1874	0.0001
808	column_2833	0.0001
809	column_330	0.0001
810	column_689	0.0001
811	column_2639	0.0001
812	column_1366	0.0001
813	column_2238	0.0001
814	column_2559	0.0001
815	column_478	0.0001
816	column_1596	0.0001
817	column_675	0.0001
818	column_1922	0.0001
819	column_696	0.0001
820	column_446	0.0001
821	column_1500	0.0001
822	column_648	0.0001
823	column_2288	0.0001
824	column_926	0.0001
825	column_206	0.0001
826	column_1657	0.0001
827	column_2324	0.0001
828	column_1531	0.0001
829	column_367	0.0001
830	column_350	0.0001
831	column_1995	0.0001
832	column_2300	0.0001
833	column_2044	0.0001
834	column_1636	0.0001
835	column_2549	0.0001
836	column_1403	0.0001
837	column_1565	0.0001
838	column_2593	0.0001
839	column_2270	0.0001
840	column_1259	0.0001
841	column_2184	0.0001
842	column_1587	0.0001
843	column_592	0.0001
844	column_2503	0.0001
845	column_836	0.0001
846	column_1353	0.0001
847	column_1695	0.0001
848	column_1645	0.0001
849	column_2890	0.0001
850	column_557	0.0001
851	column_2634	0.0001
852	column_1838	0.0001
853	column_2757	0.0001
854	column_1884	0.0001
855	column_3043	0.0001
856	column_933	0.0001
857	column_1148	0.0001
858	column_2254	0.0001
859	column_1594	0.0001
860	column_910	0.0001
861	column_1017	0.0001
862	column_2558	0.0001
863	column_166	0.0001
864	column_2753	0.0001
865	column_2590	0.0001
866	column_870	0.0001
867	column_797	0.0001
868	column_2138	0.0001
869	column_1519	0.0001
870	column_1107	0.0001
871	column_1736	0.0001
872	column_1758	0.0001
873	column_23	0.0001
874	column_2799	0.0001
875	column_2551	0.0001
876	column_2714	0.0001
877	column_2644	0.0001
878	column_114	0.0001
879	column_1948	0.0001
880	column_1070	0.0001
881	column_1202	0.0001
882	column_2453	0.0001
883	column_382	0.0001
884	column_999	0.0001
885	column_2529	0.0001
886	column_1331	0.0001
887	column_3008	0.0001
888	column_2195	0.0001
889	column_814	0.0001
890	column_2459	0.0001
891	column_1724	0.0001
892	column_423	0.0001
893	column_1577	0.0001
894	column_22	0.0001
895	column_8	0.0001
896	column_3040	0.0001
897	column_1493	0.0001
898	column_299	0.0001
899	column_2696	0.0001
900	column_335	0.0001
901	column_1606	0.0001
902	column_2606	0.0001
903	column_305	0.0001
904	column_1865	0.0001
905	column_2946	0.0001
906	column_869	0.0001
907	column_1774	0.0001
908	column_391	0.0001
909	column_2465	0.0001
910	column_2409	0.0001
911	column_1570	0.0001
912	column_2938	0.0001
913	column_1223	0.0001
914	column_186	0.0001
915	column_1778	0.0001
916	column_2713	0.0001
917	column_646	0.0001
918	column_1980	0.0001
919	column_2502	0.0001
920	column_1748	0.0001
921	column_535	0.0001
922	column_2490	0.0001
923	column_1837	0.0001
924	column_2845	0.0001
925	column_1064	0.0001
926	column_765	0.0001
927	column_2375	0.0001
928	column_80	0.0001
929	column_338	0.0001
930	column_2462	0.0001
931	column_1300	0.0001
932	column_210	0.0001
933	column_2793	0.0001
934	column_2369	0.0001
935	column_1859	0.0001
936	column_782	0.0001
937	column_1033	0.0001
938	column_3003	0.0001
939	column_1815	0.0001
940	column_2925	0.0001
941	column_1582	0.0001
942	column_387	0.0001
943	column_855	0.0001
944	column_2431	0.0001
945	column_65	0.0001
946	column_1737	0.0001
947	column_2416	0.0001
948	column_822	0.0001
949	column_1873	0.0001
950	column_2689	0.0001
951	column_1240	0.0001
952	column_2065	0.0001
953	column_1539	0.0001
954	column_1593	0.0001
955	column_1475	0.0001
956	column_419	0.0001
957	column_2179	0.0001
958	column_2165	0.0001
959	column_519	0.0001
960	column_1744	0.0001
961	column_1022	0.0001
962	column_1086	0.0001
963	column_1129	0.0001
964	column_2985	0.0001
965	column_656	0.0001
966	column_372	0.0001
967	column_1761	0.0001
968	column_1462	0.0001
969	column_471	0.0001
970	column_1010	0.0001
971	column_2922	0.0001
972	column_1305	0.0001
973	column_50	0.0001
974	column_1079	0.0001
975	column_901	0.0001
976	column_2159	0.0001
977	column_549	0.0001
978	column_2952	0.0001
979	column_743	0.0001
980	column_1345	0.0001
981	column_2970	0.0001
982	column_346	0.0001
983	column_574	0.0001
984	column_2719	0.0001
985	column_2533	0.0001
986	column_1377	0.0001
987	column_488	0.0001
988	column_1003	0.0001
989	column_1097	0.0001
990	column_2633	0.0001
991	column_2227	0.0001
992	column_2129	0.0001
993	column_1466	0.0001
994	column_1890	0.0001
995	column_1608	0.0001
996	column_489	0.0001
997	column_2706	0.0001
998	column_89	0.0001
999	column_1757	0.0001
1000	column_2419	0.0001
1001	column_2550	0.0001
1002	column_1935	0.0001
1003	column_2212	0.0001
1004	column_449	0.0001
1005	column_1963	0.0001
1006	column_2716	0.0001
1007	column_1723	0.0001
1008	column_1518	0.0001
1009	column_20	0.0001
1010	column_2788	0.0001
1011	column_704	0.0001
1012	column_2617	0.0001
1013	column_1631	0.0001
1014	column_2679	0.0001
1015	column_36	0.0001
1016	column_2659	0.0001
1017	column_1060	0.0001
1018	column_2967	0.0001
1019	column_783	0.0001
1020	column_627	0.0001
1021	column_2066	0.0001
1022	column_302	0.0001
1023	column_750	0.0001
1024	column_272	0.0001
1025	column_3029	0.0001
1026	column_5	0.0001
1027	column_2266	0.0001
1028	column_1902	0.0001
1029	column_1067	0.0001
1030	column_1242	0.0001
1031	column_1420	0.0001
1032	column_2977	0.0001
1033	column_1501	0.0001
1034	column_520	0.0001
1035	column_2062	0.0001
1036	column_840	0.0001
1037	column_2944	0.0001
1038	column_546	0.0001
1039	column_2673	0.0001
1040	column_2986	0.0001
1041	column_1085	0.0001
1042	column_1465	0.0001
1043	column_472	0.0001
1044	column_2509	0.0001
1045	column_2751	0.0001
1046	column_41	0.0001
1047	column_2122	0.0001
1048	column_2362	0.0001
1049	column_2817	0.0001
1050	column_2020	0.0001
1051	column_2594	0.0001
1052	column_1352	0.0001
1053	column_1329	0.0001
1054	column_1283	0.0001
1055	column_2852	0.0001
1056	column_1190	0.0001
1057	column_1735	0.0001
1058	column_1964	0.0001
1059	column_2215	0.0001
1060	column_951	0.0001
1061	column_795	0.0001
1062	column_517	0.0001
1063	column_1467	0.0001
1064	column_2108	0.0001
1065	column_245	0.0001
1066	column_127	0.0001
1067	column_573	0.0001
1068	column_1643	0.0001
1069	column_2094	0.0001
1070	column_2073	0.0001
1071	column_741	0.0001
1072	column_2203	0.0001
1073	column_1820	0.0001
1074	column_1699	0.0001
1075	column_2892	0.0001
1076	column_1184	0.0001
1077	column_2336	0.0001
1078	column_1861	0.0001
1079	column_143	0.0001
1080	column_1733	0.0001
1081	column_1119	0.0001
1082	column_1769	0.0001
1083	column_1591	0.0001
1084	column_2599	0.0001
1085	column_389	0.0001
1086	column_3044	0.0001
1087	column_1262	0.0001
1088	column_1615	0.0001
1089	column_1106	0.0001
1090	column_2526	0.0001
1091	column_2000	0.0001
1092	column_2079	0.0001
1093	column_1789	0.0001
1094	column_907	0.0001
1095	column_1725	0.0001
1096	column_1818	0.0001
1097	column_560	0.0001
1098	column_1985	0.0001
1099	column_2542	0.0001
1100	column_1773	0.0001
1101	column_2806	0.0001
1102	column_852	0.0001
1103	column_448	0.0001
1104	column_2403	0.0001
1105	column_1986	0.0001
1106	column_406	0.0001
1107	column_1634	0.0001
1108	column_1006	0.0001
1109	column_1089	0.0001
1110	column_2839	0.0001
1111	column_846	0.0001
1112	column_287	0.0001
1113	column_1824	0.0001
1114	column_2904	0.0001
1115	column_936	0.0001
1116	column_1979	0.0001
1117	column_1950	0.0001
1118	column_2684	0.0001
1119	column_552	0.0001
1120	column_1683	0.0001
1121	column_1078	0.0001
1122	column_2447	0.0001
1123	column_91	0.0001
1124	column_1860	0.0001
1125	column_1437	0.0001
1126	column_2966	0.0001
1127	column_1485	0.0001
1128	column_2423	0.0001
1129	column_1196	0.0001
1130	column_2140	0.0001
1131	column_2220	0.0001
1132	column_708	0.0001
1133	column_2664	0.0001
1134	column_1569	0.0001
1135	column_1650	0.0001
1136	column_718	0.0001
1137	column_2052	0.0001
1138	column_105	0.0001
1139	column_2861	0.0001
1140	column_1472	0.0001
1141	column_1693	0.0001
1142	column_1791	0.0001
1143	column_103	0.0001
1144	column_141	0.0001
1145	column_1960	0.0001
1146	column_2801	0.0001
1147	column_1004	0.0001
1148	column_1217	0.0001
1149	column_2768	0.0001
1150	column_1290	0.0001
1151	column_802	0.0001
1152	column_2430	0.0001
1153	column_107	0.0001
1154	column_1868	0.0001
1155	column_1394	0.0001
1156	column_2219	0.0001
1157	column_1395	0.0001
1158	column_2483	0.0001
1159	column_1374	0.0001
1160	column_1334	0.0001
1161	column_2965	0.0001
1162	column_824	0.0001
1163	column_1896	0.0001
1164	column_947	0.0001
1165	column_1469	0.0001
1166	column_695	0.0001
1167	column_2367	0.0001
1168	column_405	0.0001
1169	column_2030	0.0001
1170	column_1048	0.0001
1171	column_1968	0.0001
1172	column_1883	0.0001
1173	column_220	0.0001
1174	column_1876	0.0001
1175	column_2545	0.0001
1176	column_731	0.0001
1177	column_879	0.0001
1178	column_2190	0.0001
1179	column_473	0.0001
1180	column_583	0.0001
1181	column_1140	0.0001
1182	column_1440	0.0001
1183	column_2077	0.0001
1184	column_1997	0.0001
1185	column_463	0.0001
1186	column_2411	0.0001
1187	column_1413	0.0001
1188	column_2635	0.0001
1189	column_2829	0.0001
1190	column_2024	0.0001
1191	column_516	0.0001
1192	column_2089	0.0001
1193	column_1704	0.0001
1194	column_1114	0.0001
1195	column_1688	0.0001
1196	column_2158	0.0001
1197	column_506	0.0001
1198	column_1302	0.0001
1199	column_2471	0.0001
1200	column_317	0.0001
1201	column_683	0.0001
1202	column_1527	0.0001
1203	column_3062	0.0001
1204	column_284	0.0001
1205	column_314	0.0001
1206	column_2796	0.0001
1207	column_1927	0.0001
1208	column_2732	0.0001
1209	column_2325	0.0001
1210	column_1614	0.0001
1211	column_2660	0.0001
1212	column_2390	0.0001
1213	column_189	0.0001
1214	column_1386	0.0001
1215	column_2100	0.0001
1216	column_1781	0.0001
1217	column_1508	0.0001
1218	column_891	0.0001
1219	column_921	0.0001
1220	column_885	0.0001
1221	column_1934	0.0001
1222	column_188	0.0001
1223	column_2095	0.0001
1224	column_742	0.0001
1225	column_56	0.0001
1226	column_2650	0.0001
1227	column_2036	0.0001
1228	column_1823	0.0001
1229	column_242	0.0001
1230	column_1755	0.0001
1231	column_390	0.0001
1232	column_2050	0.0001
1233	column_118	0.0001
1234	column_1649	0.0001
1235	column_847	0.0001
1236	column_1538	0.0001
1237	column_76	0.0001
1238	column_749	0.0001
1239	column_2340	0.0001
1240	column_2924	0.0001
1241	column_2603	0.0001
1242	column_967	0.0001
1243	column_27	0.0001
1244	column_2290	0.0001
1245	column_1335	0.0001
1246	column_938	0.0001
1247	column_1425	0.0001
1248	column_2868	0.0001
1249	column_2704	0.0001
1250	column_2347	0.0001
1251	column_1571	0.0001
1252	column_2245	0.0001
1253	column_1680	0.0001
1254	column_414	0.0001
1255	column_1584	0.0001
1256	column_2081	0.0001
1257	column_253	0.0001
1258	column_946	0.0001
1259	column_1507	0.0001
1260	column_2949	0.0001
1261	column_950	0.0001
1262	column_1958	0.0001
1263	column_2427	0.0001
1264	column_465	0.0001
1265	column_1759	0.0001
1266	column_2918	0.0001
1267	column_407	0.0001
1268	column_1799	0.0001
1269	column_420	0.0001
1270	column_370	0.0001
1271	column_1867	0.0001
1272	column_2783	0.0001
1273	column_794	0.0001
1274	column_160	0.0001
1275	column_1143	0.0001
1276	column_1600	0.0001
1277	column_3010	0.0001
1278	column_591	0.0001
1279	column_1371	0.0001
1280	column_1835	0.0001
1281	column_2152	0.0001
1282	column_1055	0.0001
1283	column_703	0.0001
1284	column_2739	0.0001
1285	column_1886	0.0001
1286	column_791	0.0001
1287	column_319	0.0001
1288	column_207	0.0001
1289	column_1030	0.0001
1290	column_3027	0.0001
1291	column_1623	0.0001
1292	column_26	0.0001
1293	column_2787	0.0001
1294	column_812	0.0001
1295	column_1521	0.0001
1296	column_2457	0.0001
1297	column_2060	0.0001
1298	column_590	0.0001
1299	column_1265	0.0001
1300	column_858	0.0001
1301	column_601	0.0001
1302	column_3048	0.0001
1303	column_1666	0.0001
1304	column_1585	0.0001
1305	column_2571	0.0001
1306	column_843	0.0001
1307	column_1309	0.0001
1308	column_2007	0.0001
1309	column_927	0.0001
1310	column_2480	0.0001
1311	column_129	0.0001
1312	column_2103	0.0001
1313	column_1301	0.0001
1314	column_2168	0.0001
1315	column_2993	0.0001
1316	column_1318	0.0001
1317	column_1077	0.0001
1318	column_2223	0.0001
1319	column_2311	0.0001
1320	column_2811	0.0001
1321	column_1834	0.0001
1322	column_498	0.0001
1323	column_375	0.0001
1324	column_1324	0.0001
1325	column_1045	0.0001
1326	column_2348	0.0001
1327	column_1099	0.0001
1328	column_2624	0.0001
1329	column_1284	0.0001
1330	column_638	0.0001
1331	column_1401	0.0001
1332	column_2449	0.0001
1333	column_2717	0.0001
1334	column_1914	0.0001
1335	column_1722	0.0001
1336	column_2088	0.0001
1337	column_2919	0.0001
1338	column_2104	0.0001
1339	column_376	0.0001
1340	column_1100	0.0001
1341	column_837	0.0001
1342	column_670	0.0001
1343	column_2726	0.0001
1344	column_48	0.0001
1345	column_2037	0.0001
1346	column_545	0.0001
1347	column_309	0.0001
1348	column_2469	0.0001
1349	column_1668	0.0001
1350	column_925	0.0001
1351	column_2803	0.0001
1352	column_2412	0.0001
1353	column_2019	0.0001
1354	column_2479	0.0001
1355	column_1942	0.0001
1356	column_1819	0.0001
1357	column_2102	0.0001
1358	column_453	0.0001
1359	column_1588	0.0001
1360	column_756	0.0001
1361	column_2906	0.0001
1362	column_915	0.0001
1363	column_421	0.0001
1364	column_711	0.0001
1365	column_2303	0.0001
1366	column_2149	0.0001
1367	column_68	0.0001
1368	column_1764	0.0001
1369	column_667	0.0001
1370	column_1511	0.0001
1371	column_1373	0.0001
1372	column_1141	0.0001
1373	column_984	0.0001
1374	column_1088	0.0001
1375	column_2683	0.0001
1376	column_1776	0.0001
1377	column_1924	0.0001
1378	column_251	0.0001
1379	column_124	0.0001
1380	column_412	0.0001
1381	column_1895	0.0001
1382	column_2760	0.0001
1383	column_2359	0.0001
1384	column_1415	0.0000
1385	column_2555	0.0000
1386	column_83	0.0000
1387	column_2962	0.0000
1388	column_2784	0.0000
1389	column_1863	0.0000
1390	column_117	0.0000
1391	column_642	0.0000
1392	column_1005	0.0000
1393	column_310	0.0000
1394	column_2368	0.0000
1395	column_322	0.0000
1396	column_266	0.0000
1397	column_1435	0.0000
1398	column_2996	0.0000
1399	column_769	0.0000
1400	column_131	0.0000
1401	column_443	0.0000
1402	column_2822	0.0000
1403	column_1833	0.0000
1404	column_203	0.0000
1405	column_2407	0.0000
1406	column_1431	0.0000
1407	column_768	0.0000
1408	column_1349	0.0000
1409	column_2354	0.0000
1410	column_3016	0.0000
1411	column_1134	0.0000
1412	column_2653	0.0000
1413	column_416	0.0000
1414	column_379	0.0000
1415	column_2326	0.0000
1416	column_2262	0.0000
1417	column_1932	0.0000
1418	column_2991	0.0000
1419	column_327	0.0000
1420	column_877	0.0000
1421	column_1315	0.0000
1422	column_1133	0.0000
1423	column_332	0.0000
1424	column_1939	0.0000
1425	column_2029	0.0000
1426	column_212	0.0000
1427	column_1641	0.0000
1428	column_12	0.0000
1429	column_2317	0.0000
1430	column_52	0.0000
1431	column_3037	0.0000
1432	column_2656	0.0000
1433	column_2976	0.0000
1434	column_459	0.0000
1435	column_1139	0.0000
1436	column_2145	0.0000
1437	column_1412	0.0000
1438	column_2344	0.0000
1439	column_564	0.0000
1440	column_2703	0.0000
1441	column_1595	0.0000
1442	column_1900	0.0000
1443	column_780	0.0000
1444	column_1327	0.0000
1445	column_2941	0.0000
1446	column_528	0.0000
1447	column_2629	0.0000
1448	column_323	0.0000
1449	column_2034	0.0000
1450	column_1130	0.0000
1451	column_1609	0.0000
1452	column_1826	0.0000
1453	column_649	0.0000
1454	column_1081	0.0000
1455	column_1627	0.0000
1456	column_614	0.0000
1457	column_2177	0.0000
1458	column_922	0.0000
1459	column_753	0.0000
1460	column_1541	0.0000
1461	column_1178	0.0000
1462	column_1053	0.0000
1463	column_1251	0.0000
1464	column_2686	0.0000
1465	column_2677	0.0000
1466	column_1878	0.0000
1467	column_2271	0.0000
1468	column_531	0.0000
1469	column_491	0.0000
1470	column_2281	0.0000
1471	column_1194	0.0000
1472	column_1200	0.0000
1473	column_364	0.0000
1474	column_1447	0.0000
1475	column_1822	0.0000
1476	column_2377	0.0000
1477	column_1921	0.0000
1478	column_2272	0.0000
1479	column_738	0.0000
1480	column_2041	0.0000
1481	column_1655	0.0000
1482	column_371	0.0000
1483	column_431	0.0000
1484	column_2426	0.0000
1485	column_937	0.0000
1486	column_369	0.0000
1487	column_1988	0.0000
1488	column_2761	0.0000
1489	column_989	0.0000
1490	column_1319	0.0000
1491	column_161	0.0000
1492	column_1665	0.0000
1493	column_2441	0.0000
1494	column_1574	0.0000
1495	column_2674	0.0000
1496	column_624	0.0000
1497	column_165	0.0000
1498	column_2259	0.0000
1499	column_1254	0.0000
1500	column_978	0.0000
1501	column_225	0.0000
1502	column_2630	0.0000
1503	column_1870	0.0000
1504	column_316	0.0000
1505	column_1806	0.0000
1506	column_479	0.0000
1507	column_732	0.0000
1508	column_17	0.0000
1509	column_2700	0.0000
1510	column_2625	0.0000
1511	column_2670	0.0000
1512	column_1926	0.0000
1513	column_1096	0.0000
1514	column_856	0.0000
1515	column_1239	0.0000
1516	column_2931	0.0000
1517	column_944	0.0000
1518	column_106	0.0000
1519	column_1229	0.0000
1520	column_2798	0.0000
1521	column_214	0.0000
1522	column_70	0.0000
1523	column_2229	0.0000
1524	column_211	0.0000
1525	column_2662	0.0000
1526	column_1026	0.0000
1527	column_688	0.0000
1528	column_1484	0.0000
1529	column_1951	0.0000
1530	column_2567	0.0000
1531	column_615	0.0000
1532	column_2117	0.0000
1533	column_2812	0.0000
1534	column_2763	0.0000
1535	column_1811	0.0000
1536	column_1625	0.0000
1537	column_92	0.0000
1538	column_184	0.0000
1539	column_1165	0.0000
1540	column_2560	0.0000
1541	column_1746	0.0000
1542	column_781	0.0000
1543	column_2244	0.0000
1544	column_133	0.0000
1545	column_39	0.0000
1546	column_312	0.0000
1547	column_1113	0.0000
1548	column_1703	0.0000
1549	column_2455	0.0000
1550	column_1520	0.0000
1551	column_889	0.0000
1552	column_1473	0.0000
1553	column_232	0.0000
1554	column_2343	0.0000
1555	column_1572	0.0000
1556	column_2087	0.0000
1557	column_199	0.0000
1558	column_348	0.0000
1559	column_622	0.0000
1560	column_2675	0.0000
1561	column_2269	0.0000
1562	column_1029	0.0000
1563	column_256	0.0000
1564	column_2356	0.0000
1565	column_613	0.0000
1566	column_1167	0.0000
1567	column_651	0.0000
1568	column_1727	0.0000
1569	column_1013	0.0000
1570	column_2652	0.0000
1571	column_2848	0.0000
1572	column_1171	0.0000
1573	column_2071	0.0000
1574	column_562	0.0000
1575	column_196	0.0000
1576	column_2554	0.0000
1577	column_1180	0.0000
1578	column_1249	0.0000
1579	column_1925	0.0000
1580	column_639	0.0000
1581	column_1211	0.0000
1582	column_2017	0.0000
1583	column_2107	0.0000
1584	column_43	0.0000
1585	column_93	0.0000
1586	column_2235	0.0000
1587	column_2847	0.0000
1588	column_1488	0.0000
1589	column_663	0.0000
1590	column_238	0.0000
1591	column_3022	0.0000
1592	column_1008	0.0000
1593	column_303	0.0000
1594	column_2006	0.0000
1595	column_2481	0.0000
1596	column_1566	0.0000
1597	column_1116	0.0000
1598	column_866	0.0000
1599	column_2381	0.0000
1600	column_2357	0.0000
1601	column_1168	0.0000
1602	column_1906	0.0000
1603	column_2109	0.0000
1604	column_354	0.0000
1605	column_752	0.0000
1606	column_2253	0.0000
1607	column_1915	0.0000
1608	column_1136	0.0000
1609	column_1495	0.0000
1610	column_2514	0.0000
1611	column_1828	0.0000
1612	column_494	0.0000
1613	column_2648	0.0000
1614	column_805	0.0000
1615	column_2749	0.0000
1616	column_228	0.0000
1617	column_2443	0.0000
1618	column_1206	0.0000
1619	column_170	0.0000
1620	column_691	0.0000
1621	column_612	0.0000
1622	column_736	0.0000
1623	column_241	0.0000
1624	column_1936	0.0000
1625	column_2614	0.0000
1626	column_2316	0.0000
1627	column_2908	0.0000
1628	column_2119	0.0000
1629	column_2569	0.0000
1630	column_71	0.0000
1631	column_94	0.0000
1632	column_1513	0.0000
1633	column_1124	0.0000
1634	column_2710	0.0000
1635	column_31	0.0000
1636	column_555	0.0000
1637	column_1977	0.0000
1638	column_2425	0.0000
1639	column_2789	0.0000
1640	column_1491	0.0000
1641	column_2973	0.0000
1642	column_209	0.0000
1643	column_1967	0.0000
1644	column_968	0.0000
1645	column_2175	0.0000
1646	column_1717	0.0000
1647	column_2151	0.0000
1648	column_1090	0.0000
1649	column_1193	0.0000
1650	column_1716	0.0000
1651	column_2482	0.0000
1652	column_2434	0.0000
1653	column_1611	0.0000
1654	column_1270	0.0000
1655	column_1174	0.0000
1656	column_2790	0.0000
1657	column_2487	0.0000
1658	column_246	0.0000
1659	column_2573	0.0000
1660	column_2685	0.0000
1661	column_329	0.0000
1662	column_1529	0.0000
1663	column_2840	0.0000
1664	column_2061	0.0000
1665	column_1252	0.0000
1666	column_2725	0.0000
1667	column_1992	0.0000
1668	column_558	0.0000
1669	column_2988	0.0000
1670	column_53	0.0000
1671	column_2795	0.0000
1672	column_2645	0.0000
1673	column_2042	0.0000
1674	column_1149	0.0000
1675	column_2260	0.0000
1676	column_2837	0.0000
1677	column_58	0.0000
1678	column_2631	0.0000
1679	column_1241	0.0000
1680	column_1278	0.0000
1681	column_1261	0.0000
1682	column_2819	0.0000
1683	column_2814	0.0000
1684	column_713	0.0000
1685	column_909	0.0000
1686	column_1618	0.0000
1687	column_3042	0.0000
1688	column_77	0.0000
1689	column_2291	0.0000
1690	column_1516	0.0000
1691	column_851	0.0000
1692	column_2157	0.0000
1693	column_2951	0.0000
1694	column_1164	0.0000
1695	column_1117	0.0000
1696	column_2439	0.0000
1697	column_190	0.0000
1698	column_2869	0.0000
1699	column_776	0.0000
1700	column_1888	0.0000
1701	column_1428	0.0000
1702	column_2444	0.0000
1703	column_297	0.0000
1704	column_2440	0.0000
1705	column_194	0.0000
1706	column_2623	0.0000
1707	column_1273	0.0000
1708	column_3070	0.0000
1709	column_2031	0.0000
1710	column_1256	0.0000
1711	column_1159	0.0000
1712	column_512	0.0000
1713	column_1032	0.0000
1714	column_2632	0.0000
1715	column_1905	0.0000
1716	column_464	0.0000
1717	column_121	0.0000
1718	column_2572	0.0000
1719	column_1553	0.0000
1720	column_2734	0.0000
1721	column_2894	0.0000
1722	column_1407	0.0000
1723	column_2163	0.0000
1724	column_2026	0.0000
1725	column_153	0.0000
1726	column_507	0.0000
1727	column_2085	0.0000
1728	column_2709	0.0000
1729	column_1901	0.0000
1730	column_2349	0.0000
1731	column_774	0.0000
1732	column_2299	0.0000
1733	column_2712	0.0000
1734	column_344	0.0000
1735	column_2405	0.0000
1736	column_218	0.0000
1737	column_850	0.0000
1738	column_32	0.0000
1739	column_1814	0.0000
1740	column_707	0.0000
1741	column_1120	0.0000
1742	column_1457	0.0000
1743	column_2493	0.0000
1744	column_1581	0.0000
1745	column_2738	0.0000
1746	column_2896	0.0000
1747	column_1231	0.0000
1748	column_2433	0.0000
1749	column_801	0.0000
1750	column_2371	0.0000
1751	column_1613	0.0000
1752	column_2144	0.0000
1753	column_502	0.0000
1754	column_265	0.0000
1755	column_2328	0.0000
1756	column_693	0.0000
1757	column_668	0.0000
1758	column_2273	0.0000
1759	column_996	0.0000
1760	column_905	0.0000
1761	column_1800	0.0000
1762	column_2258	0.0000
1763	column_2012	0.0000
1764	column_2871	0.0000
1765	column_2540	0.0000
1766	column_157	0.0000
1767	column_2301	0.0000
1768	column_3001	0.0000
1769	column_1368	0.0000
1770	column_88	0.0000
1771	column_2762	0.0000
1772	column_890	0.0000
1773	column_2724	0.0000
1774	column_556	0.0000
1775	column_2276	0.0000
1776	column_226	0.0000
1777	column_1042	0.0000
1778	column_2886	0.0000
1779	column_1706	0.0000
1780	column_974	0.0000
1781	column_101	0.0000
1782	column_867	0.0000
1783	column_2358	0.0000
1784	column_1243	0.0000
1785	column_626	0.0000
1786	column_2330	0.0000
1787	column_676	0.0000
1788	column_518	0.0000
1789	column_2746	0.0000
1790	column_1449	0.0000
1791	column_2750	0.0000
1792	column_1158	0.0000
1793	column_2955	0.0000
1794	column_3012	0.0000
1795	column_373	0.0000
1796	column_1512	0.0000
1797	column_1605	0.0000
1798	column_1904	0.0000
1799	column_213	0.0000
1800	column_2294	0.0000
1801	column_884	0.0000
1802	column_2507	0.0000
1803	column_2422	0.0000
1804	column_892	0.0000
1805	column_658	0.0000
1806	column_33	0.0000
1807	column_3015	0.0000
1808	column_55	0.0000
1809	column_477	0.0000
1810	column_596	0.0000
1811	column_294	0.0000
1812	column_2225	0.0000
1813	column_481	0.0000
1814	column_2111	0.0000
1815	column_392	0.0000
1816	column_2722	0.0000
1817	column_358	0.0000
1818	column_2838	0.0000
1819	column_1226	0.0000
1820	column_1393	0.0000
1821	column_2517	0.0000
1822	column_3033	0.0000
1823	column_2028	0.0000
1824	column_215	0.0000
1825	column_2247	0.0000
1826	column_1293	0.0000
1827	column_2620	0.0000
1828	column_1038	0.0000
1829	column_274	0.0000
1830	column_1080	0.0000
1831	column_2124	0.0000
1832	column_2236	0.0000
1833	column_409	0.0000
1834	column_1547	0.0000
1835	column_2438	0.0000
1836	column_374	0.0000
1837	column_1267	0.0000
1838	column_2654	0.0000
1839	column_111	0.0000
1840	column_2456	0.0000
1841	column_728	0.0000
1842	column_2876	0.0000
1843	column_972	0.0000
1844	column_2092	0.0000
1845	column_786	0.0000
1846	column_861	0.0000
1847	column_1423	0.0000
1848	column_2376	0.0000
1849	column_1092	0.0000
1850	column_2901	0.0000
1851	column_355	0.0000
1852	column_1396	0.0000
1853	column_2720	0.0000
1854	column_224	0.0000
1855	column_1298	0.0000
1856	column_875	0.0000
1857	column_699	0.0000
1858	column_2198	0.0000
1859	column_1709	0.0000
1860	column_2096	0.0000
1861	column_860	0.0000
1862	column_1534	0.0000
1863	column_1051	0.0000
1864	column_1362	0.0000
1865	column_2275	0.0000
1866	column_721	0.0000
1867	column_295	0.0000
1868	column_533	0.0000
1869	column_1208	0.0000
1870	column_2583	0.0000
1871	column_993	0.0000
1872	column_2166	0.0000
1873	column_807	0.0000
1874	column_2678	0.0000
1875	column_2781	0.0000
1876	column_283	0.0000
1877	column_1871	0.0000
1878	column_2408	0.0000
1879	column_1970	0.0000
1880	column_550	0.0000
1881	column_1061	0.0000
1882	column_845	0.0000
1883	column_2605	0.0000
1884	column_659	0.0000
1885	column_2420	0.0000
1886	column_1177	0.0000
1887	column_1841	0.0000
1888	column_3058	0.0000
1889	column_1552	0.0000
1890	column_2687	0.0000
1891	column_1785	0.0000
1892	column_2741	0.0000
1893	column_2913	0.0000
1894	column_95	0.0000
1895	column_1504	0.0000
1896	column_2278	0.0000
1897	column_1573	0.0000
1898	column_2463	0.0000
1899	column_2927	0.0000
1900	column_954	0.0000
1901	column_1138	0.0000
1902	column_2355	0.0000
1903	column_1118	0.0000
1904	column_2171	0.0000
1905	column_2251	0.0000
1906	column_2246	0.0000
1907	column_1175	0.0000
1908	column_876	0.0000
1909	column_460	0.0000
1910	column_1360	0.0000
1911	column_231	0.0000
1912	column_3060	0.0000
1913	column_1102	0.0000
1914	column_2450	0.0000
1915	column_1729	0.0000
1916	column_960	0.0000
1917	column_2500	0.0000
1918	column_2884	0.0000
1919	column_2448	0.0000
1920	column_2992	0.0000
1921	column_38	0.0000
1922	column_746	0.0000
1923	column_474	0.0000
1924	column_78	0.0000
1925	column_1446	0.0000
1926	column_2199	0.0000
1927	column_2943	0.0000
1928	column_1297	0.0000
1929	column_2143	0.0000
1930	column_720	0.0000
1931	column_450	0.0000
1932	column_660	0.0000
1933	column_2600	0.0000
1934	column_2402	0.0000
1935	column_1920	0.0000
1936	column_1646	0.0000
1937	column_462	0.0000
1938	column_616	0.0000
1939	column_747	0.0000
1940	column_444	0.0000
1941	column_2954	0.0000
1942	column_623	0.0000
1943	column_1847	0.0000
1944	column_2313	0.0000
1945	column_618	0.0000
1946	column_1586	0.0000
1947	column_3063	0.0000
1948	column_841	0.0000
1949	column_104	0.0000
1950	column_2297	0.0000
1951	column_1186	0.0000
1952	column_2841	0.0000
1953	column_1836	0.0000
1954	column_40	0.0000
1955	column_109	0.0000
1956	column_2339	0.0000
1957	column_725	0.0000
1958	column_526	0.0000
1959	column_3017	0.0000
1960	column_1620	0.0000
1961	column_880	0.0000
1962	column_339	0.0000
1963	column_21	0.0000
1964	column_637	0.0000
1965	column_2086	0.0000
1966	column_140	0.0000
1967	column_2525	0.0000
1968	column_1697	0.0000
1969	column_2592	0.0000
1970	column_191	0.0000
1971	column_126	0.0000
1972	column_2075	0.0000
1973	column_542	0.0000
1974	column_628	0.0000
1975	column_363	0.0000
1976	column_2982	0.0000
1977	column_1765	0.0000
1978	column_2910	0.0000
1979	column_2018	0.0000
1980	column_119	0.0000
1981	column_247	0.0000
1982	column_917	0.0000
1983	column_182	0.0000
1984	column_2131	0.0000
1985	column_2521	0.0000
1986	column_1041	0.0000
1987	column_30	0.0000
1988	column_2981	0.0000
1989	column_1953	0.0000
1990	column_2959	0.0000
1991	column_1142	0.0000
1992	column_1482	0.0000
1993	column_3034	0.0000
1994	column_579	0.0000
1995	column_495	0.0000
1996	column_35	0.0000
1997	column_2975	0.0000
1998	column_599	0.0000
1999	column_1172	0.0000
[truncated: 1,073 more rows]

## Sheet: relieF
Score Ranking	Feature Column Number	Score
1	column_901	0.5279
2	column_610	0.5101
3	column_1491	0.5017
4	column_582	0.4955
5	column_1361	0.4906
6	column_364	0.4828
7	column_1743	0.4788
8	column_1822	0.4758
9	column_553	0.4649
10	column_1740	0.4614
11	column_787	0.4359
12	column_425	0.4309
13	column_1934	0.4291
14	column_1682	0.4274
15	column_633	0.4240
16	column_702	0.4191
17	column_925	0.4154
18	column_1352	0.4119
19	column_907	0.4102
20	column_761	0.4067
21	column_790	0.4067
22	column_29	0.4025
23	column_1463	0.4011
24	column_1585	0.3964
25	column_1258	0.3947
26	column_1036	0.3938
27	column_1671	0.3879
28	column_1495	0.3877
29	column_129	0.3869
30	column_487	0.3828
31	column_2045	0.3825
32	column_1807	0.3801
33	column_1433	0.3800
34	column_1597	0.3778
35	column_1539	0.3769
36	column_410	0.3747
37	column_401	0.3717
38	column_119	0.3714
39	column_17	0.3692
40	column_752	0.3685
41	column_1145	0.3630
42	column_168	0.3607
43	column_1070	0.3599
44	column_369	0.3595
45	column_1496	0.3582
46	column_1333	0.3571
47	column_30	0.3551
48	column_1216	0.3549
49	column_1335	0.3538
50	column_1365	0.3536
51	column_173	0.3535
52	column_1703	0.3524
53	column_391	0.3490
54	column_1567	0.3488
55	column_843	0.3481
56	column_442	0.3474
57	column_1472	0.3468
58	column_1084	0.3423
59	column_1894	0.3419
60	column_2048	0.3411
61	column_571	0.3402
62	column_817	0.3402
63	column_963	0.3397
64	column_1494	0.3396
65	column_237	0.3386
66	column_43	0.3342
67	column_1255	0.3313
68	column_1872	0.3301
69	column_434	0.3289
70	column_1436	0.3280
71	column_1179	0.3271
72	column_1992	0.3270
73	column_376	0.3267
74	column_1979	0.3262
75	column_1368	0.3251
76	column_832	0.3247
77	column_1446	0.3235
78	column_1752	0.3216
79	column_1575	0.3214
80	column_1619	0.3202
81	column_2034	0.3192
82	column_529	0.3190
83	column_1037	0.3179
84	column_474	0.3176
85	column_1812	0.3173
86	column_1888	0.3170
87	column_1160	0.3161
88	column_1281	0.3141
89	column_1233	0.3140
90	column_820	0.3136
91	column_1475	0.3128
92	column_1964	0.3127
93	column_1559	0.3126
94	column_193	0.3116
95	column_1164	0.3094
96	column_1954	0.3092
97	column_1680	0.3090
98	column_1779	0.3072
99	column_61	0.3071
100	column_261	0.3059
101	column_1863	0.3056
102	column_1044	0.3052
103	column_639	0.3041
104	column_1458	0.3031
105	column_1783	0.3028
106	column_1891	0.3019
107	column_834	0.3017
108	column_1257	0.3016
109	column_1531	0.3009
110	column_1936	0.2988
111	column_615	0.2987
112	column_343	0.2970
113	column_868	0.2968
114	column_1168	0.2962
115	column_1317	0.2958
116	column_918	0.2955
117	column_1439	0.2940
118	column_1305	0.2934
119	column_366	0.2920
120	column_1592	0.2917
121	column_398	0.2916
122	column_1541	0.2914
123	column_1254	0.2908
124	column_614	0.2895
125	column_1858	0.2885
126	column_322	0.2868
127	column_785	0.2863
128	column_1312	0.2863
129	column_1289	0.2854
130	column_875	0.2828
131	column_1074	0.2814
132	column_914	0.2805
133	column_741	0.2802
134	column_1563	0.2789
135	column_2588	0.2775
136	column_1243	0.2768
137	column_531	0.2759
138	column_1670	0.2755
139	column_337	0.2748
140	column_738	0.2746
141	column_191	0.2733
142	column_598	0.2728
143	column_224	0.2727
144	column_1693	0.2724
145	column_1772	0.2714
146	column_1679	0.2706
147	column_1311	0.2705
148	column_808	0.2695
149	column_73	0.2694
150	column_2037	0.2689
151	column_937	0.2687
152	column_147	0.2680
153	column_386	0.2680
154	column_976	0.2678
155	column_2026	0.2672
156	column_218	0.2657
157	column_1744	0.2655
158	column_1081	0.2647
159	column_1543	0.2642
160	column_1896	0.2622
161	column_1917	0.2619
162	column_1913	0.2617
163	column_533	0.2611
164	column_1880	0.2603
165	column_1232	0.2589
166	column_1500	0.2586
167	column_57	0.2582
168	column_805	0.2579
169	column_883	0.2575
170	column_2024	0.2574
171	column_924	0.2569
172	column_1884	0.2567
173	column_1022	0.2558
174	column_705	0.2557
175	column_1386	0.2556
176	column_944	0.2533
177	column_507	0.2532
178	column_1501	0.2528
179	column_80	0.2528
180	column_161	0.2527
181	column_1533	0.2505
182	column_975	0.2504
183	column_118	0.2501
184	column_535	0.2501
185	column_979	0.2496
186	column_510	0.2492
187	column_1980	0.2486
188	column_1555	0.2485
189	column_1753	0.2483
190	column_1364	0.2480
191	column_1276	0.2479
192	column_149	0.2476
193	column_297	0.2468
194	column_1251	0.2449
195	column_71	0.2445
196	column_1424	0.2436
197	column_1370	0.2426
198	column_36	0.2425
199	column_437	0.2424
200	column_947	0.2415
201	column_1600	0.2413
202	column_1228	0.2411
203	column_381	0.2403
204	column_282	0.2398
205	column_990	0.2397
206	column_1191	0.2392
207	column_1237	0.2385
208	column_1748	0.2374
209	column_1726	0.2341
210	column_1248	0.2338
211	column_2040	0.2335
212	column_1695	0.2316
213	column_1101	0.2313
214	column_1050	0.2309
215	column_480	0.2292
216	column_156	0.2292
217	column_2018	0.2291
218	column_717	0.2291
219	column_1146	0.2289
220	column_1821	0.2288
221	column_989	0.2280
222	column_807	0.2270
223	column_72	0.2265
224	column_2510	0.2263
225	column_1732	0.2262
226	column_846	0.2259
227	column_1340	0.2244
228	column_1211	0.2242
229	column_1955	0.2235
230	column_1057	0.2234
231	column_2036	0.2229
232	column_1452	0.2216
233	column_31	0.2210
234	column_645	0.2205
235	column_1562	0.2202
236	column_1950	0.2198
237	column_104	0.2198
238	column_1899	0.2192
239	column_1265	0.2192
240	column_1481	0.2190
241	column_1296	0.2189
242	column_40	0.2185
243	column_1718	0.2175
244	column_1104	0.2173
245	column_79	0.2170
246	column_823	0.2164
247	column_1301	0.2161
248	column_1085	0.2153
249	column_748	0.2140
250	column_1854	0.2140
251	column_1921	0.2136
252	column_1404	0.2134
253	column_361	0.2132
254	column_439	0.2128
255	column_1390	0.2126
256	column_567	0.2126
257	column_764	0.2120
258	column_1734	0.2118
259	column_419	0.2111
260	column_939	0.2105
261	column_1291	0.2103
262	column_390	0.2100
263	column_1942	0.2097
264	column_1568	0.2095
265	column_190	0.2094
266	column_1202	0.2093
267	column_1524	0.2092
268	column_329	0.2091
269	column_625	0.2080
270	column_346	0.2070
271	column_1560	0.2067
272	column_1756	0.2062
273	column_1742	0.2059
274	column_695	0.2053
275	column_1751	0.2052
276	column_686	0.2048
277	column_1499	0.2047
278	column_1997	0.2046
279	column_1909	0.2045
280	column_655	0.2041
281	column_607	0.2037
282	column_1229	0.2036
283	column_99	0.2035
284	column_444	0.2034
285	column_866	0.2034
286	column_67	0.2033
287	column_640	0.2029
288	column_2035	0.2029
289	column_861	0.2020
290	column_446	0.2014
291	column_27	0.2010
292	column_1035	0.2007
293	column_289	0.2001
294	column_1369	0.1995
295	column_703	0.1993
296	column_1614	0.1992
297	column_1337	0.1986
298	column_174	0.1977
299	column_1313	0.1973
300	column_549	0.1973
301	column_1082	0.1962
302	column_1920	0.1960
303	column_1745	0.1956
304	column_1746	0.1954
305	column_654	0.1954
306	column_430	0.1953
307	column_1525	0.1953
308	column_1773	0.1950
309	column_1628	0.1941
310	column_1526	0.1930
311	column_1299	0.1916
312	column_132	0.1916
313	column_575	0.1913
314	column_414	0.1911
315	column_1065	0.1907
316	column_1889	0.1894
317	column_324	0.1892
318	column_1595	0.1881
319	column_1303	0.1875
320	column_2000	0.1869
321	column_159	0.1867
322	column_1986	0.1864
323	column_920	0.1863
324	column_578	0.1858
325	column_1910	0.1855
326	column_1566	0.1849
327	column_530	0.1842
328	column_1514	0.1839
329	column_490	0.1837
330	column_135	0.1837
331	column_1666	0.1836
332	column_2188	0.1836
333	column_642	0.1834
334	column_499	0.1827
335	column_1117	0.1827
336	column_355	0.1826
337	column_231	0.1821
338	column_469	0.1816
339	column_15	0.1816
340	column_742	0.1816
341	column_54	0.1813
342	column_1874	0.1813
343	column_737	0.1806
344	column_1356	0.1797
345	column_1172	0.1795
346	column_55	0.1792
347	column_1310	0.1788
348	column_2002	0.1786
349	column_1741	0.1782
350	column_1186	0.1781
351	column_2579	0.1780
352	column_1148	0.1771
353	column_1687	0.1770
354	column_1951	0.1767
355	column_1800	0.1767
356	column_1110	0.1761
357	column_100	0.1758
358	column_1860	0.1756
359	column_130	0.1743
360	column_462	0.1737
361	column_859	0.1735
362	column_1946	0.1733
363	column_98	0.1733
364	column_514	0.1732
365	column_1121	0.1731
366	column_736	0.1725
367	column_873	0.1720
368	column_2418	0.1719
369	column_1764	0.1716
370	column_1013	0.1716
371	column_1923	0.1708
372	column_1498	0.1694
373	column_1766	0.1694
374	column_279	0.1692
375	column_1694	0.1692
376	column_1025	0.1691
377	column_1564	0.1687
378	column_1569	0.1684
379	column_2132	0.1681
380	column_603	0.1680
381	column_1029	0.1679
382	column_373	0.1679
383	column_643	0.1674
384	column_1090	0.1674
385	column_220	0.1670
386	column_1646	0.1669
387	column_1055	0.1666
388	column_1392	0.1664
389	column_1486	0.1663
390	column_387	0.1662
391	column_146	0.1661
392	column_1067	0.1656
393	column_945	0.1655
394	column_1664	0.1655
395	column_927	0.1655
396	column_646	0.1651
397	column_2428	0.1651
398	column_978	0.1650
399	column_1969	0.1650
400	column_799	0.1648
401	column_612	0.1646
402	column_1487	0.1645
403	column_828	0.1644
404	column_1112	0.1643
405	column_1747	0.1642
406	column_151	0.1642
407	column_1641	0.1639
408	column_1707	0.1635
409	column_1811	0.1635
410	column_311	0.1634
411	column_58	0.1632
412	column_1708	0.1628
413	column_1971	0.1623
414	column_117	0.1623
415	column_300	0.1610
416	column_1571	0.1608
417	column_784	0.1602
418	column_1344	0.1596
419	column_2366	0.1588
420	column_1455	0.1582
421	column_1158	0.1581
422	column_1469	0.1580
423	column_2027	0.1578
424	column_2014	0.1577
425	column_1977	0.1576
426	column_1900	0.1575
427	column_1735	0.1571
428	column_1883	0.1571
429	column_631	0.1566
430	column_569	0.1562
431	column_180	0.1557
432	column_1924	0.1553
433	column_1118	0.1550
434	column_1554	0.1549
435	column_1077	0.1549
436	column_1596	0.1548
437	column_950	0.1548
438	column_735	0.1547
439	column_241	0.1546
440	column_1610	0.1544
441	column_1897	0.1543
442	column_590	0.1542
443	column_1816	0.1542
444	column_203	0.1541
445	column_242	0.1541
446	column_809	0.1540
447	column_886	0.1533
448	column_528	0.1533
449	column_1460	0.1529
450	column_1845	0.1523
451	column_1094	0.1516
452	column_891	0.1510
453	column_1511	0.1507
454	column_691	0.1501
455	column_1290	0.1498
456	column_518	0.1497
457	column_1466	0.1495
458	column_2835	0.1494
459	column_1184	0.1493
460	column_1696	0.1493
461	column_1220	0.1492
462	column_959	0.1491
463	column_2670	0.1489
464	column_903	0.1483
465	column_2305	0.1477
466	column_1477	0.1473
467	column_1381	0.1471
468	column_595	0.1470
469	column_449	0.1467
470	column_272	0.1462
471	column_1322	0.1450
472	column_1236	0.1446
473	column_1108	0.1446
474	column_1140	0.1443
475	column_1434	0.1439
476	column_403	0.1438
477	column_659	0.1438
478	column_498	0.1436
479	column_897	0.1435
480	column_1579	0.1428
481	column_1409	0.1428
482	column_894	0.1423
483	column_1	0.1421
484	column_1445	0.1420
485	column_1995	0.1417
486	column_1712	0.1416
487	column_1385	0.1414
488	column_16	0.1413
489	column_967	0.1411
490	column_515	0.1404
491	column_696	0.1400
492	column_259	0.1400
493	column_796	0.1400
494	column_516	0.1398
495	column_303	0.1395
496	column_870	0.1392
497	column_1106	0.1392
498	column_1253	0.1389
499	column_622	0.1389
500	column_1451	0.1387
501	column_772	0.1383
502	column_1073	0.1379
503	column_286	0.1377
504	column_856	0.1373
505	column_158	0.1373
506	column_3051	0.1370
507	column_1672	0.1365
508	column_1026	0.1364
509	column_1819	0.1364
510	column_1847	0.1363
511	column_712	0.1360
512	column_2596	0.1359
513	column_2687	0.1356
514	column_1379	0.1348
515	column_1043	0.1347
516	column_1705	0.1346
517	column_1031	0.1346
518	column_1100	0.1345
519	column_1683	0.1342
520	column_411	0.1341
521	column_1426	0.1340
522	column_493	0.1335
523	column_239	0.1333
524	column_2343	0.1330
525	column_478	0.1329
526	column_697	0.1327
527	column_2774	0.1326
528	column_222	0.1324
529	column_1353	0.1321
530	column_1625	0.1315
531	column_2820	0.1315
532	column_1133	0.1313
533	column_915	0.1312
534	column_812	0.1312
535	column_205	0.1311
536	column_39	0.1308
537	column_2675	0.1304
538	column_3048	0.1300
539	column_587	0.1294
540	column_733	0.1293
541	column_1099	0.1290
542	column_563	0.1287
543	column_658	0.1287
544	column_2902	0.1284
545	column_1245	0.1284
546	column_458	0.1284
547	column_1497	0.1281
548	column_1702	0.1276
549	column_454	0.1274
550	column_214	0.1271
551	column_1086	0.1269
552	column_202	0.1268
553	column_53	0.1267
554	column_3061	0.1267
555	column_2263	0.1266
556	column_1338	0.1263
557	column_1994	0.1262
558	column_2047	0.1261
559	column_115	0.1257
560	column_694	0.1255
561	column_352	0.1251
562	column_1336	0.1249
563	column_1000	0.1248
564	column_2926	0.1246
565	column_889	0.1245
566	column_1201	0.1242
567	column_1594	0.1237
568	column_2895	0.1236
569	column_2015	0.1235
570	column_32	0.1234
571	column_238	0.1234
572	column_1083	0.1234
573	column_1831	0.1232
574	column_145	0.1229
575	column_1072	0.1226
576	column_25	0.1225
577	column_1126	0.1225
578	column_1271	0.1224
579	column_1355	0.1220
580	column_287	0.1219
581	column_1427	0.1219
582	column_577	0.1216
583	column_134	0.1216
584	column_1204	0.1215
585	column_2110	0.1214
586	column_481	0.1209
587	column_1538	0.1208
588	column_636	0.1208
589	column_1198	0.1208
590	column_249	0.1206
591	column_1724	0.1202
592	column_223	0.1200
593	column_1428	0.1199
594	column_7	0.1192
595	column_2145	0.1190
596	column_1285	0.1188
597	column_2119	0.1188
598	column_652	0.1187
599	column_1871	0.1187
600	column_1485	0.1187
601	column_396	0.1185
602	column_394	0.1183
603	column_879	0.1180
604	column_1738	0.1180
605	column_589	0.1173
606	column_1870	0.1173
607	column_1189	0.1168
608	column_852	0.1167
609	column_604	0.1165
610	column_2364	0.1164
611	column_1709	0.1162
612	column_2131	0.1162
613	column_1206	0.1161
614	column_755	0.1161
615	column_588	0.1160
616	column_1757	0.1159
617	column_1512	0.1158
618	column_550	0.1156
619	column_1536	0.1156
620	column_1659	0.1154
621	column_1478	0.1153
622	column_70	0.1153
623	column_684	0.1152
624	column_2376	0.1152
625	column_2499	0.1151
626	column_2862	0.1148
627	column_1319	0.1146
628	column_2159	0.1146
629	column_2468	0.1144
630	column_3029	0.1142
631	column_1288	0.1139
632	column_1354	0.1138
633	column_1159	0.1133
634	column_2227	0.1132
635	column_47	0.1131
636	column_1221	0.1131
637	column_2990	0.1131
638	column_208	0.1128
639	column_370	0.1127
640	column_1091	0.1127
641	column_2803	0.1124
642	column_2395	0.1119
643	column_262	0.1118
644	column_2821	0.1117
645	column_2150	0.1116
646	column_916	0.1115
647	column_2554	0.1115
648	column_162	0.1115
649	column_1363	0.1112
650	column_1116	0.1110
651	column_468	0.1109
652	column_965	0.1107
653	column_1825	0.1103
654	column_2688	0.1102
655	column_1235	0.1102
656	column_2982	0.1102
657	column_431	0.1099
658	column_84	0.1096
659	column_1282	0.1089
660	column_165	0.1083
661	column_1193	0.1083
662	column_1275	0.1076
663	column_212	0.1075
664	column_1009	0.1075
665	column_666	0.1070
666	column_877	0.1069
667	column_128	0.1066
668	column_116	0.1064
669	column_677	0.1061
670	column_310	0.1058
671	column_602	0.1056
672	column_388	0.1054
673	column_539	0.1052
674	column_234	0.1049
675	column_2415	0.1047
676	column_1623	0.1046
677	column_1066	0.1045
678	column_2953	0.1045
679	column_305	0.1045
680	column_1138	0.1044
681	column_1332	0.1041
682	column_2846	0.1041
683	column_1308	0.1041
684	column_1178	0.1041
685	column_1572	0.1040
686	column_1937	0.1039
687	column_1240	0.1039
688	column_662	0.1038
689	column_1686	0.1037
690	column_1608	0.1036
691	column_1967	0.1035
692	column_574	0.1033
693	column_581	0.1032
694	column_1267	0.1028
695	column_1075	0.1026
696	column_384	0.1025
697	column_2785	0.1022
698	column_397	0.1021
699	column_1315	0.1018
700	column_1728	0.1017
701	column_1584	0.1016
702	column_473	0.1015
703	column_418	0.1015
704	column_2216	0.1015
705	column_365	0.1014
706	column_2309	0.1013
707	column_525	0.1013
708	column_2142	0.1012
709	column_171	0.1011
710	column_1609	0.1010
711	column_935	0.1009
712	column_2741	0.1009
713	column_1691	0.1009
714	column_1272	0.1004
715	column_1663	0.1002
716	column_1399	0.1000
717	column_2028	0.0998
718	column_1076	0.0997
719	column_608	0.0997
720	column_1423	0.0995
721	column_1503	0.0994
722	column_2876	0.0994
723	column_2090	0.0991
724	column_842	0.0990
725	column_489	0.0988
726	column_981	0.0986
727	column_699	0.0984
728	column_782	0.0983
729	column_759	0.0980
730	column_1550	0.0979
731	column_1606	0.0979
732	column_3045	0.0978
733	column_2765	0.0977
734	column_1721	0.0968
735	column_2792	0.0967
736	column_1393	0.0966
737	column_1435	0.0966
738	column_501	0.0965
739	column_440	0.0959
740	column_1058	0.0956
741	column_921	0.0952
742	column_1039	0.0947
743	column_630	0.0947
744	column_177	0.0946
745	column_1859	0.0942
746	column_1192	0.0941
747	column_2019	0.0941
748	column_1331	0.0940
749	column_405	0.0939
750	column_451	0.0938
751	column_1169	0.0935
752	column_2593	0.0932
753	column_1930	0.0932
754	column_1833	0.0932
755	column_2935	0.0929
756	column_1247	0.0926
757	column_466	0.0926
758	column_1935	0.0925
759	column_560	0.0924
760	column_3067	0.0923
761	column_325	0.0922
762	column_9	0.0920
763	column_2087	0.0919
764	column_720	0.0919
765	column_750	0.0918
766	column_186	0.0917
767	column_827	0.0917
768	column_1716	0.0917
769	column_1730	0.0915
770	column_1170	0.0915
771	column_382	0.0914
772	column_1915	0.0911
773	column_1465	0.0909
774	column_2585	0.0905
775	column_1535	0.0905
776	column_1989	0.0904
777	column_1177	0.0904
778	column_137	0.0903
779	column_1876	0.0902
780	column_2672	0.0901
781	column_946	0.0900
782	column_1468	0.0899
783	column_613	0.0898
784	column_465	0.0898
785	column_2547	0.0896
786	column_453	0.0893
787	column_863	0.0893
788	column_1107	0.0891
789	column_1867	0.0890
790	column_1588	0.0889
791	column_1668	0.0887
792	column_2278	0.0885
793	column_1225	0.0885
794	column_467	0.0885
795	column_160	0.0883
796	column_2466	0.0883
797	column_1114	0.0882
798	column_488	0.0879
799	column_1868	0.0878
800	column_700	0.0876
801	column_2481	0.0873
802	column_110	0.0872
803	column_714	0.0871
804	column_1327	0.0871
805	column_34	0.0870
806	column_1722	0.0869
807	column_1143	0.0869
808	column_60	0.0869
809	column_1841	0.0867
810	column_1127	0.0863
811	column_681	0.0863
812	column_1197	0.0861
813	column_281	0.0858
814	column_2457	0.0857
815	column_22	0.0857
816	column_1832	0.0856
817	column_524	0.0855
818	column_1574	0.0853
819	column_538	0.0851
820	column_417	0.0851
821	column_767	0.0850
822	column_855	0.0849
823	column_347	0.0847
824	column_2003	0.0846
825	column_1226	0.0845
826	column_1652	0.0845
827	column_1856	0.0845
828	column_1857	0.0843
829	column_874	0.0842
830	column_2598	0.0842
831	column_2885	0.0841
832	column_835	0.0841
833	column_648	0.0836
834	column_1984	0.0835
835	column_1377	0.0833
836	column_1479	0.0833
837	column_931	0.0832
838	column_2626	0.0830
839	column_1342	0.0829
840	column_105	0.0828
841	column_1966	0.0827
842	column_2112	0.0825
843	column_1906	0.0825
844	column_1755	0.0823
845	column_1529	0.0819
846	column_83	0.0816
847	column_983	0.0815
848	column_1814	0.0814
849	column_2539	0.0813
850	column_2340	0.0813
851	column_2609	0.0812
852	column_2804	0.0811
853	column_1181	0.0808
854	column_1194	0.0808
855	column_1324	0.0807
856	column_1489	0.0803
857	column_2720	0.0801
858	column_317	0.0798
859	column_1359	0.0797
860	column_280	0.0797
861	column_2222	0.0795
862	column_884	0.0794
863	column_1630	0.0792
864	column_2600	0.0788
865	column_1209	0.0785
866	column_2816	0.0784
867	column_1417	0.0783
868	column_1187	0.0778
869	column_1239	0.0778
870	column_1358	0.0776
871	column_527	0.0772
872	column_1119	0.0772
873	column_1799	0.0772
874	column_966	0.0771
875	column_3055	0.0771
876	column_229	0.0769
877	column_464	0.0768
878	column_1454	0.0768
879	column_78	0.0767
880	column_758	0.0765
881	column_1182	0.0763
882	column_885	0.0763
883	column_199	0.0759
884	column_1677	0.0759
885	column_3062	0.0758
886	column_2085	0.0756
887	column_321	0.0755
888	column_248	0.0754
889	column_2719	0.0753
890	column_2042	0.0752
891	column_1968	0.0749
892	column_88	0.0746
893	column_2980	0.0746
894	column_1032	0.0745
895	column_1673	0.0745
896	column_2712	0.0745
897	column_995	0.0744
898	column_1999	0.0741
899	column_1765	0.0741
900	column_1557	0.0740
901	column_864	0.0739
902	column_1403	0.0737
903	column_114	0.0735
904	column_2737	0.0732
905	column_1416	0.0732
906	column_1195	0.0730
907	column_770	0.0729
908	column_10	0.0728
909	column_506	0.0724
910	column_1777	0.0722
911	column_2201	0.0721
912	column_969	0.0721
913	column_992	0.0721
914	column_505	0.0720
915	column_1453	0.0718
916	column_1062	0.0716
917	column_2442	0.0714
918	column_777	0.0714
919	column_2595	0.0713
920	column_1645	0.0712
921	column_1976	0.0711
922	column_1573	0.0711
923	column_1565	0.0710
924	column_2643	0.0707
925	column_471	0.0706
926	column_1419	0.0705
927	column_257	0.0705
928	column_1280	0.0701
929	column_1092	0.0699
930	column_682	0.0699
931	column_2859	0.0696
932	column_2139	0.0695
933	column_715	0.0695
934	column_338	0.0694
935	column_295	0.0693
936	column_1714	0.0690
937	column_3039	0.0688
938	column_693	0.0687
939	column_1767	0.0685
940	column_2880	0.0681
941	column_2693	0.0678
942	column_960	0.0676
943	column_1654	0.0676
944	column_75	0.0675
945	column_2779	0.0674
946	column_701	0.0672
947	column_339	0.0670
948	column_2655	0.0667
949	column_1808	0.0665
950	column_1580	0.0665
951	column_1719	0.0665
952	column_3068	0.0664
953	column_188	0.0663
954	column_743	0.0663
955	column_2050	0.0662
956	column_594	0.0661
957	column_3063	0.0660
958	column_2161	0.0657
959	column_1060	0.0655
960	column_833	0.0655
961	column_56	0.0655
962	column_1214	0.0655
963	column_2292	0.0654
964	column_1982	0.0654
965	column_133	0.0652
966	column_660	0.0651
967	column_19	0.0650
968	column_986	0.0650
969	column_723	0.0650
970	column_792	0.0649
971	column_221	0.0648
972	column_687	0.0648
973	column_2241	0.0648
974	column_1599	0.0644
975	column_1655	0.0644
976	column_2490	0.0643
977	column_1307	0.0641
978	column_1155	0.0640
979	column_479	0.0640
980	column_583	0.0637
981	column_2963	0.0637
982	column_2384	0.0636
983	column_1516	0.0635
984	column_955	0.0631
985	column_1699	0.0628
986	column_2373	0.0626
987	column_2171	0.0626
988	column_2006	0.0624
989	column_1397	0.0621
990	column_1892	0.0618
991	column_2663	0.0618
992	column_546	0.0617
993	column_269	0.0616
994	column_1190	0.0615
995	column_1632	0.0615
996	column_1704	0.0613
997	column_385	0.0612
998	column_1590	0.0612
999	column_2394	0.0612
1000	column_957	0.0611
1001	column_1826	0.0611
1002	column_2158	0.0610
1003	column_1586	0.0610
1004	column_1213	0.0606
1005	column_508	0.0605
1006	column_1717	0.0605
1007	column_2301	0.0604
1008	column_2956	0.0598
1009	column_2001	0.0598
1010	column_1323	0.0597
1011	column_898	0.0596
1012	column_2422	0.0595
1013	column_1945	0.0595
1014	column_2964	0.0594
1015	column_2080	0.0591
1016	column_2950	0.0590
1017	column_1294	0.0589
1018	column_2999	0.0589
1019	column_1277	0.0588
1020	column_1212	0.0588
1021	column_406	0.0588
1022	column_2788	0.0585
1023	column_2368	0.0585
1024	column_670	0.0584
1025	column_1737	0.0584
1026	column_2016	0.0583
1027	column_1958	0.0580
1028	column_749	0.0579
1029	column_276	0.0578
1030	column_2543	0.0578
1031	column_2573	0.0578
1032	column_1827	0.0577
1033	column_1843	0.0577
1034	column_2860	0.0577
1035	column_819	0.0575
1036	column_558	0.0575
1037	column_2252	0.0572
1038	column_860	0.0571
1039	column_334	0.0570
1040	column_246	0.0570
1041	column_887	0.0569
1042	column_436	0.0568
1043	column_1041	0.0568
1044	column_791	0.0567
1045	column_463	0.0567
1046	column_522	0.0565
1047	column_2370	0.0564
1048	column_1731	0.0563
1049	column_2135	0.0563
1050	column_1996	0.0562
1051	column_461	0.0561
1052	column_2673	0.0560
1053	column_532	0.0560
1054	column_1768	0.0558
1055	column_2032	0.0557
1056	column_484	0.0555
1057	column_374	0.0552
1058	column_1649	0.0552
1059	column_2066	0.0551
1060	column_1790	0.0551
1061	column_3053	0.0551
1062	column_2260	0.0549
1063	column_2075	0.0549
1064	column_1530	0.0546
1065	column_2137	0.0546
1066	column_1156	0.0545
1067	column_2275	0.0545
1068	column_1231	0.0545
1069	column_412	0.0544
1070	column_2081	0.0543
1071	column_2286	0.0543
1072	column_2702	0.0541
1073	column_2057	0.0541
1074	column_2625	0.0540
1075	column_2478	0.0540
1076	column_2288	0.0537
1077	column_2951	0.0537
1078	column_265	0.0536
1079	column_1877	0.0536
1080	column_971	0.0535
1081	column_2141	0.0535
1082	column_576	0.0535
1083	column_2189	0.0535
1084	column_985	0.0534
1085	column_584	0.0534
1086	column_2560	0.0533
1087	column_534	0.0532
1088	column_340	0.0531
1089	column_1130	0.0529
1090	column_3014	0.0529
1091	column_416	0.0526
1092	column_2653	0.0525
1093	column_492	0.0524
1094	column_1088	0.0524
1095	column_2361	0.0523
1096	column_353	0.0522
1097	column_2234	0.0520
1098	column_1097	0.0519
1099	column_556	0.0519
1100	column_2413	0.0518
1101	column_1941	0.0518
1102	column_278	0.0518
1103	column_909	0.0518
1104	column_91	0.0512
1105	column_841	0.0512
1106	column_1675	0.0512
1107	column_2259	0.0507
1108	column_1395	0.0502
1109	column_1222	0.0501
1110	column_210	0.0500
1111	column_228	0.0498
1112	column_112	0.0498
1113	column_3069	0.0497
1114	column_1927	0.0496
1115	column_2507	0.0493
1116	column_836	0.0492
1117	column_250	0.0492
1118	column_3021	0.0491
1119	column_847	0.0491
1120	column_2991	0.0487
1121	column_2303	0.0487
1122	column_1697	0.0486
1123	column_813	0.0485
1124	column_1993	0.0482
1125	column_1262	0.0482
1126	column_689	0.0481
1127	column_678	0.0480
1128	column_2563	0.0479
1129	column_1449	0.0477
1130	column_3038	0.0476
1131	column_106	0.0476
1132	column_665	0.0476
1133	column_982	0.0475
1134	column_367	0.0474
1135	column_1922	0.0473
1136	column_1152	0.0472
1137	column_243	0.0470
1138	column_2906	0.0470
1139	column_271	0.0470
1140	column_554	0.0470
1141	column_2940	0.0470
1142	column_580	0.0467
1143	column_1962	0.0467
1144	column_910	0.0465
1145	column_1929	0.0464
1146	column_494	0.0463
1147	column_150	0.0462
1148	column_274	0.0460
1149	column_2197	0.0459
1150	column_12	0.0459
1151	column_2665	0.0459
1152	column_1881	0.0455
1153	column_1139	0.0454
1154	column_460	0.0454
1155	column_427	0.0454
1156	column_1848	0.0454
1157	column_2247	0.0452
1158	column_650	0.0450
1159	column_609	0.0448
1160	column_380	0.0447
1161	column_1736	0.0447
1162	column_757	0.0447
1163	column_1283	0.0443
1164	column_77	0.0441
1165	column_2470	0.0439
1166	column_2680	0.0437
1167	column_1676	0.0435
1168	column_794	0.0433
1169	column_2484	0.0432
1170	column_1985	0.0430
1171	column_1218	0.0430
1172	column_176	0.0430
1173	column_1601	0.0430
1174	column_306	0.0427
1175	column_2300	0.0426
1176	column_85	0.0426
1177	column_1987	0.0425
1178	column_2237	0.0425
1179	column_6	0.0425
1180	column_2857	0.0425
1181	column_2565	0.0424
1182	column_1061	0.0423
1183	column_2866	0.0423
1184	column_2077	0.0422
1185	column_1027	0.0422
1186	column_1068	0.0421
1187	column_2233	0.0420
1188	column_1635	0.0420
1189	column_1157	0.0419
1190	column_1493	0.0419
1191	column_2328	0.0419
1192	column_495	0.0418
1193	column_2106	0.0416
1194	column_3036	0.0415
1195	column_2874	0.0415
1196	column_2391	0.0412
1197	column_2315	0.0412
1198	column_585	0.0411
1199	column_2325	0.0411
1200	column_1622	0.0410
1201	column_121	0.0410
1202	column_579	0.0409
1203	column_255	0.0409
1204	column_2427	0.0408
1205	column_1886	0.0407
1206	column_680	0.0406
1207	column_423	0.0406
1208	column_1637	0.0405
1209	column_1901	0.0405
1210	column_201	0.0405
1211	column_2473	0.0404
1212	column_2219	0.0404
1213	column_1429	0.0401
1214	column_1974	0.0401
1215	column_1763	0.0401
1216	column_1939	0.0400
1217	column_1975	0.0400
1218	column_491	0.0399
1219	column_818	0.0399
1220	column_716	0.0395
1221	column_895	0.0394
1222	column_41	0.0394
1223	column_175	0.0394
1224	column_2949	0.0394
1225	column_2258	0.0392
1226	column_1657	0.0392
1227	column_140	0.0391
1228	column_2708	0.0389
1229	column_350	0.0389
1230	column_1981	0.0388
1231	column_1266	0.0387
1232	column_1326	0.0387
1233	column_1636	0.0386
1234	column_1948	0.0386
1235	column_76	0.0386
1236	column_307	0.0386
1237	column_1774	0.0386
1238	column_2352	0.0385
1239	column_2797	0.0384
1240	column_713	0.0384
1241	column_432	0.0384
1242	column_125	0.0383
1243	column_2235	0.0382
1244	column_1643	0.0382
1245	column_542	0.0380
1246	column_2630	0.0380
1247	column_810	0.0379
1248	column_2668	0.0379
1249	column_1470	0.0379
1250	column_1046	0.0376
1251	column_756	0.0376
1252	column_37	0.0375
1253	column_2350	0.0374
1254	column_1438	0.0373
1255	column_1513	0.0373
1256	column_1540	0.0371
1257	column_2942	0.0370
1258	column_2123	0.0370
1259	column_623	0.0369
1260	column_2742	0.0368
1261	column_2648	0.0368
1262	column_2183	0.0367
1263	column_830	0.0366
1264	column_447	0.0366
1265	column_1064	0.0366
1266	column_2273	0.0363
1267	column_35	0.0362
1268	column_2696	0.0361
1269	column_690	0.0361
1270	column_1849	0.0360
1271	column_360	0.0360
1272	column_707	0.0360
1273	column_2689	0.0359
1274	column_1351	0.0358
1275	column_1079	0.0356
1276	column_326	0.0353
1277	column_1551	0.0352
1278	column_2988	0.0349
1279	column_854	0.0348
1280	column_2997	0.0346
1281	column_1129	0.0344
1282	column_548	0.0344
1283	column_826	0.0344
1284	column_1391	0.0343
1285	column_2193	0.0343
1286	column_2520	0.0341
1287	column_1268	0.0341
1288	column_1678	0.0340
1289	column_1898	0.0340
1290	column_647	0.0340
1291	column_719	0.0338
1292	column_2782	0.0338
1293	column_1789	0.0338
1294	column_1346	0.0337
1295	column_2855	0.0336
1296	column_59	0.0336
1297	column_1542	0.0334
1298	column_593	0.0333
1299	column_766	0.0332
1300	column_2978	0.0332
1301	column_2555	0.0332
1302	column_698	0.0332
1303	column_783	0.0331
1304	column_3058	0.0331
1305	column_1613	0.0330
1306	column_1320	0.0330
1307	column_1003	0.0329
1308	column_2667	0.0328
1309	column_917	0.0327
1310	column_362	0.0326
1311	column_2251	0.0326
1312	column_1553	0.0325
1313	column_2005	0.0325
1314	column_1770	0.0325
1315	column_1259	0.0324
1316	column_1053	0.0324
1317	column_2562	0.0323
1318	column_33	0.0323
1319	column_1914	0.0322
1320	column_1421	0.0322
1321	column_2508	0.0321
1322	column_1188	0.0321
1323	column_2429	0.0320
1324	column_2834	0.0320
1325	column_344	0.0318
1326	column_63	0.0317
1327	column_3034	0.0317
1328	column_839	0.0316
1329	column_739	0.0316
1330	column_2721	0.0315
1331	column_2659	0.0315
1332	column_3033	0.0315
1333	column_1970	0.0315
1334	column_973	0.0315
1335	column_2423	0.0314
1336	column_2130	0.0313
1337	column_1456	0.0312
1338	column_2787	0.0312
1339	column_1263	0.0311
1340	column_1925	0.0311
1341	column_536	0.0310
1342	column_1727	0.0310
1343	column_1795	0.0308
1344	column_68	0.0308
1345	column_2772	0.0307
1346	column_2677	0.0306
1347	column_2420	0.0306
1348	column_778	0.0306
1349	column_2184	0.0305
1350	column_400	0.0305
1351	column_1425	0.0305
1352	column_786	0.0304
1353	column_1759	0.0304
1354	column_800	0.0302
1355	column_565	0.0301
1356	column_2612	0.0300
1357	column_2561	0.0300
1358	column_389	0.0299
1359	column_2434	0.0299
1360	column_1700	0.0298
1361	column_1329	0.0297
1362	column_2867	0.0295
1363	column_1441	0.0294
1364	column_213	0.0293
1365	column_2282	0.0291
1366	column_980	0.0288
1367	column_929	0.0287
1368	column_1612	0.0285
1369	column_1199	0.0283
1370	column_2691	0.0282
1371	column_2462	0.0280
1372	column_2312	0.0279
1373	column_2937	0.0279
1374	column_89	0.0279
1375	column_3004	0.0277
1376	column_731	0.0275
1377	column_1593	0.0273
1378	column_1544	0.0272
1379	column_247	0.0270
1380	column_1552	0.0268
1381	column_2435	0.0268
1382	column_260	0.0267
1383	column_2440	0.0267
1384	column_357	0.0265
1385	column_1556	0.0265
1386	column_1394	0.0264
1387	column_1019	0.0263
1388	column_1175	0.0263
1389	column_342	0.0260
1390	column_878	0.0260
1391	column_1376	0.0258
1392	column_143	0.0258
1393	column_1658	0.0257
1394	column_2658	0.0256
1395	column_2475	0.0254
1396	column_2629	0.0254
1397	column_858	0.0254
1398	column_2619	0.0253
1399	column_152	0.0253
1400	column_2083	0.0252
1401	column_1879	0.0251
1402	column_1865	0.0250
1403	column_2983	0.0250
1404	column_2253	0.0250
1405	column_2759	0.0249
1406	column_781	0.0249
1407	column_318	0.0248
1408	column_1633	0.0248
1409	column_2096	0.0247
1410	column_2397	0.0246
1411	column_1642	0.0246
1412	column_2313	0.0246
1413	column_2166	0.0244
1414	column_2140	0.0244
1415	column_429	0.0244
1416	column_2528	0.0242
1417	column_747	0.0242
1418	column_126	0.0241
1419	column_1200	0.0240
1420	column_2403	0.0239
1421	column_2811	0.0239
1422	column_1798	0.0239
1423	column_2911	0.0239
1424	column_780	0.0238
1425	column_644	0.0237
1426	column_1124	0.0236
1427	column_314	0.0236
1428	column_797	0.0235
1429	column_2714	0.0235
1430	column_2694	0.0234
1431	column_1208	0.0234
1432	column_2767	0.0233
1433	column_101	0.0232
1434	column_1701	0.0231
1435	column_1893	0.0231
1436	column_849	0.0230
1437	column_3023	0.0230
1438	column_2357	0.0229
1439	column_1205	0.0228
1440	column_421	0.0228
1441	column_2154	0.0226
1442	column_1788	0.0225
1443	column_1983	0.0225
1444	column_1252	0.0225
1445	column_2053	0.0224
1446	column_2138	0.0224
1447	column_2830	0.0223
1448	column_1853	0.0223
1449	column_540	0.0223
1450	column_1483	0.0223
1451	column_2022	0.0222
1452	column_2360	0.0220
1453	column_477	0.0219
1454	column_2568	0.0219
1455	column_1931	0.0219
1456	column_1131	0.0217
1457	column_2828	0.0217
1458	column_182	0.0217
1459	column_3041	0.0216
1460	column_445	0.0216
1461	column_154	0.0212
1462	column_1916	0.0211
1463	column_1713	0.0211
1464	column_881	0.0210
1465	column_2439	0.0210
1466	column_415	0.0209
1467	column_266	0.0209
1468	column_2910	0.0208
1469	column_2532	0.0208
1470	column_291	0.0208
1471	column_2400	0.0208
1472	column_2530	0.0207
1473	column_2386	0.0207
1474	column_235	0.0207
1475	column_2523	0.0207
1476	column_2009	0.0205
1477	column_1660	0.0203
1478	column_1161	0.0203
1479	column_2257	0.0202
1480	column_1803	0.0202
1481	column_2971	0.0201
1482	column_1048	0.0201
1483	column_219	0.0201
1484	column_2778	0.0199
1485	column_2109	0.0199
1486	column_2371	0.0198
1487	column_1012	0.0195
1488	column_2538	0.0194
1489	column_876	0.0193
1490	column_323	0.0192
1491	column_2572	0.0192
1492	column_2479	0.0191
1493	column_1521	0.0191
1494	column_2334	0.0188
1495	column_1071	0.0188
1496	column_2359	0.0187
1497	column_341	0.0187
1498	column_1274	0.0186
1499	column_236	0.0185
1500	column_3000	0.0185
1501	column_2699	0.0185
1502	column_363	0.0185
1503	column_1844	0.0184
1504	column_1142	0.0184
1505	column_2907	0.0184
1506	column_545	0.0181
1507	column_2618	0.0181
1508	column_1589	0.0181
1509	column_2393	0.0180
1510	column_572	0.0180
1511	column_1260	0.0179
1512	column_2854	0.0179
1513	column_2700	0.0179
1514	column_892	0.0178
1515	column_153	0.0176
1516	column_2493	0.0176
1517	column_2367	0.0176
1518	column_1616	0.0175
1519	column_2116	0.0174
1520	column_1045	0.0174
1521	column_1665	0.0172
1522	column_2506	0.0171
1523	column_1224	0.0171
1524	column_2437	0.0171
1525	column_2486	0.0170
1526	column_2977	0.0170
1527	column_2425	0.0169
1528	column_302	0.0169
1529	column_2029	0.0165
1530	column_1824	0.0164
1531	column_315	0.0164
1532	column_327	0.0162
1533	column_926	0.0162
1534	column_2163	0.0161
1535	column_2369	0.0161
1536	column_551	0.0159
1537	column_3002	0.0158
1538	column_1837	0.0157
1539	column_2522	0.0157
1540	column_3020	0.0156
1541	column_3070	0.0156
1542	column_90	0.0155
1543	column_2597	0.0155
1544	column_1834	0.0154
1545	column_1278	0.0154
1546	column_814	0.0153
1547	column_2487	0.0152
1548	column_1692	0.0152
1549	column_2399	0.0151
1550	column_1878	0.0151
1551	column_632	0.0151
1552	column_2217	0.0150
1553	column_2848	0.0150
1554	column_1662	0.0149
1555	column_2603	0.0149
1556	column_2348	0.0149
1557	column_1650	0.0149
1558	column_683	0.0148
1559	column_8	0.0146
1560	column_1509	0.0146
1561	column_1864	0.0146
1562	column_629	0.0146
1563	column_2941	0.0145
1564	column_2897	0.0145
1565	column_50	0.0144
1566	column_1162	0.0143
1567	column_1010	0.0143
1568	column_3009	0.0143
1569	column_1943	0.0142
1570	column_1667	0.0141
1571	column_729	0.0141
1572	column_1829	0.0141
1573	column_2210	0.0141
1574	column_2287	0.0140
1575	column_2602	0.0140
1576	column_206	0.0140
1577	column_2176	0.0137
1578	column_822	0.0137
1579	column_2831	0.0136
1580	column_3052	0.0131
1581	column_2262	0.0131
1582	column_1638	0.0131
1583	column_2025	0.0131
1584	column_3032	0.0130
1585	column_2912	0.0130
1586	column_888	0.0129
1587	column_1380	0.0128
1588	column_240	0.0127
1589	column_1345	0.0126
1590	column_2529	0.0126
1591	column_1528	0.0125
1592	column_2784	0.0125
1593	column_233	0.0125
1594	column_1080	0.0124
1595	column_349	0.0124
1596	column_984	0.0123
1597	column_511	0.0122
1598	column_1690	0.0122
1599	column_1447	0.0122
1600	column_2289	0.0121
1601	column_200	0.0120
1602	column_2551	0.0119
1603	column_1151	0.0118
1604	column_745	0.0117
1605	column_1961	0.0117
1606	column_409	0.0117
1607	column_2162	0.0116
1608	column_672	0.0116
1609	column_2829	0.0115
1610	column_2223	0.0115
1611	column_523	0.0113
1612	column_674	0.0112
1613	column_1902	0.0112
1614	column_359	0.0111
1615	column_2213	0.0109
1616	column_2010	0.0109
1617	column_1269	0.0109
1618	column_336	0.0109
1619	column_1183	0.0108
1620	column_1882	0.0108
1621	column_245	0.0107
1622	column_1582	0.0107
1623	column_2249	0.0105
1624	column_2888	0.0104
1625	column_2661	0.0104
1626	column_372	0.0104
1627	column_1522	0.0103
1628	column_865	0.0102
1629	column_1215	0.0102
1630	column_1078	0.0101
1631	column_2975	0.0100
1632	column_1241	0.0100
1633	column_1484	0.0098
1634	column_2351	0.0098
1635	column_95	0.0097
1636	column_2279	0.0097
1637	column_443	0.0097
1638	column_1321	0.0096
1639	column_2729	0.0096
1640	column_3025	0.0094
1641	column_1325	0.0094
1642	column_893	0.0094
1643	column_2318	0.0093
1644	column_2815	0.0092
1645	column_2500	0.0090
1646	column_2716	0.0089
1647	column_2097	0.0089
1648	column_2639	0.0088
1649	column_544	0.0088
1650	column_2592	0.0088
1651	column_2438	0.0087
1652	column_616	0.0087
1653	column_2269	0.0087
1654	column_1103	0.0086
1655	column_2961	0.0086
1656	column_509	0.0086
1657	column_1018	0.0085
1658	column_2378	0.0083
1659	column_1835	0.0082
1660	column_2250	0.0081
1661	column_211	0.0081
1662	column_2790	0.0080
1663	column_148	0.0080
1664	column_2165	0.0080
1665	column_1021	0.0079
1666	column_2122	0.0079
1667	column_943	0.0078
1668	column_1300	0.0078
1669	column_2335	0.0078
1670	column_2421	0.0078
1671	column_2304	0.0077
1672	column_1407	0.0077
1673	column_141	0.0076
1674	column_2681	0.0076
1675	column_2771	0.0076
1676	column_1144	0.0076
1677	column_2731	0.0076
1678	column_1373	0.0075
1679	column_2321	0.0075
1680	column_504	0.0073
1681	column_2845	0.0073
1682	column_2736	0.0070
1683	column_1128	0.0070
1684	column_2296	0.0070
1685	column_1775	0.0069
1686	column_2892	0.0069
1687	column_3060	0.0069
1688	column_2113	0.0067
1689	column_2745	0.0067
1690	column_2152	0.0066
1691	column_358	0.0066
1692	column_512	0.0065
1693	column_2838	0.0064
1694	column_1295	0.0063
1695	column_2410	0.0061
1696	column_599	0.0060
1697	column_2812	0.0059
1698	column_997	0.0058
1699	column_2513	0.0058
1700	column_2199	0.0057
1701	column_795	0.0057
1702	column_1534	0.0056
1703	column_2976	0.0056
1704	column_2967	0.0056
1705	column_1408	0.0055
1706	column_2228	0.0055
1707	column_2261	0.0053
1708	column_2917	0.0053
1709	column_2873	0.0052
1710	column_2336	0.0052
1711	column_2380	0.0051
1712	column_2701	0.0051
1713	column_882	0.0051
1714	column_268	0.0050
1715	column_2390	0.0049
1716	column_2676	0.0049
1717	column_1801	0.0047
1718	column_2365	0.0047
1719	column_537	0.0047
1720	column_1818	0.0046
1721	column_408	0.0046
1722	column_1279	0.0045
1723	column_2724	0.0045
1724	column_1223	0.0044
1725	column_2488	0.0044
1726	column_66	0.0042
1727	column_2913	0.0042
1728	column_1038	0.0041
1729	column_1706	0.0041
1730	column_5	0.0040
1731	column_993	0.0039
1732	column_3066	0.0038
1733	column_2936	0.0038
1734	column_2938	0.0038
1735	column_198	0.0038
1736	column_552	0.0038
1737	column_1817	0.0037
1738	column_2872	0.0036
1739	column_2086	0.0036
1740	column_164	0.0036
1741	column_2556	0.0035
1742	column_2408	0.0035
1743	column_837	0.0035
1744	column_424	0.0035
1745	column_619	0.0033
1746	column_2267	0.0032
1747	column_1330	0.0030
1748	column_345	0.0029
1749	column_2128	0.0028
1750	column_675	0.0027
1751	column_2345	0.0027
1752	column_62	0.0026
1753	column_2833	0.0026
1754	column_1244	0.0026
1755	column_2052	0.0026
1756	column_1887	0.0024
1757	column_2524	0.0024
1758	column_142	0.0024
1759	column_3022	0.0024
1760	column_1720	0.0024
1761	column_102	0.0023
1762	column_1120	0.0023
1763	column_2496	0.0021
1764	column_2381	0.0020
1765	column_1217	0.0017
1766	column_124	0.0017
1767	column_270	0.0017
1768	column_2205	0.0016
1769	column_620	0.0016
1770	column_2558	0.0015
1771	column_94	0.0015
1772	column_1306	0.0014
1773	column_2101	0.0014
1774	column_911	0.0013
1775	column_2611	0.0013
1776	column_2955	0.0012
1777	column_3016	0.0011
1778	column_81	0.0011
1779	column_1791	0.0011
1780	column_2650	0.0011
1781	column_2638	0.0010
1782	column_869	0.0009
1783	column_2102	0.0009
1784	column_258	0.0008
1785	column_2039	0.0007
1786	column_904	0.0007
1787	column_1598	0.0007
1788	column_24	0.0007
1789	column_2063	0.0006
1790	column_169	0.0005
1791	column_2863	0.0005
1792	column_2929	0.0005
1793	column_2591	0.0004
1794	column_948	0.0004
1795	column_2970	0.0003
1796	column_2265	0.0003
1797	column_331	0.0003
1798	column_1549	0.0003
1799	column_3005	0.0003
1800	column_2754	0.0003
1801	column_2322	0.0002
1802	column_710	0.0002
1803	column_2431	0.0002
1804	column_2284	0.0001
1805	column_2229	0.0001
1806	column_109	0.0000
1807	column_2713	-0.0000
1808	column_853	-0.0000
1809	column_1318	-0.0000
1810	column_1537	-0.0000
1811	column_1988	-0.0001
1812	column_2430	-0.0001
1813	column_2248	-0.0002
1814	column_1474	-0.0002
1815	column_1362	-0.0002
1816	column_734	-0.0003
1817	column_2092	-0.0004
1818	column_2494	-0.0004
1819	column_773	-0.0005
1820	column_1488	-0.0005
1821	column_2909	-0.0006
1822	column_1786	-0.0006
1823	column_1405	-0.0006
1824	column_779	-0.0007
1825	column_2179	-0.0009
1826	column_263	-0.0009
1827	column_2450	-0.0010
1828	column_275	-0.0010
1829	column_2514	-0.0010
1830	column_1771	-0.0010
1831	column_724	-0.0011
1832	column_638	-0.0012
1833	column_1105	-0.0013
1834	column_2989	-0.0013
1835	column_2839	-0.0013
1836	column_2419	-0.0014
1837	column_2	-0.0014
1838	column_2934	-0.0015
1839	column_244	-0.0016
1840	column_127	-0.0017
1841	column_2832	-0.0018
1842	column_555	-0.0019
1843	column_1017	-0.0019
1844	column_122	-0.0019
1845	column_2441	-0.0020
1846	column_1063	-0.0020
1847	column_455	-0.0020
1848	column_313	-0.0020
1849	column_2836	-0.0020
1850	column_438	-0.0020
1851	column_2268	-0.0021
1852	column_2240	-0.0021
1853	column_1809	-0.0021
1854	column_1634	-0.0022
1855	column_2817	-0.0022
1856	column_2604	-0.0023
1857	column_2372	-0.0023
1858	column_285	-0.0023
1859	column_815	-0.0023
1860	column_2107	-0.0023
1861	column_2847	-0.0024
1862	column_732	-0.0024
1863	column_1030	-0.0024
1864	column_788	-0.0025
1865	column_2861	-0.0025
1866	column_1016	-0.0025
1867	column_2079	-0.0025
1868	column_2994	-0.0025
1869	column_2387	-0.0025
1870	column_2740	-0.0026
1871	column_769	-0.0026
1872	column_2749	-0.0026
1873	column_500	-0.0026
1874	column_1185	-0.0027
1875	column_1820	-0.0028
1876	column_2129	-0.0029
1877	column_2426	-0.0030
1878	column_1384	-0.0030
1879	column_2584	-0.0031
1880	column_2114	-0.0031
1881	column_3065	-0.0031
1882	column_2480	-0.0031
1883	column_2295	-0.0031
1884	column_2607	-0.0032
1885	column_2662	-0.0034
1886	column_2509	-0.0035
1887	column_1851	-0.0035
1888	column_2375	-0.0035
1889	column_2841	-0.0035
1890	column_2763	-0.0035
1891	column_2796	-0.0035
1892	column_1366	-0.0036
1893	column_2414	-0.0036
1894	column_2477	-0.0038
1895	column_2987	-0.0038
1896	column_2491	-0.0039
1897	column_2443	-0.0040
1898	column_2424	-0.0040
1899	column_2786	-0.0040
1900	column_232	-0.0041
1901	column_277	-0.0041
1902	column_1028	-0.0041
1903	column_2127	-0.0042
1904	column_2610	-0.0042
1905	column_2164	-0.0044
1906	column_2717	-0.0044
1907	column_1674	-0.0044
1908	column_2685	-0.0044
1909	column_2884	-0.0046
1910	column_378	-0.0046
1911	column_28	-0.0046
1912	column_2606	-0.0047
1913	column_624	-0.0047
1914	column_513	-0.0047
1915	column_2564	-0.0048
1916	column_3030	-0.0049
1917	column_2332	-0.0049
1918	column_2660	-0.0051
1919	column_2353	-0.0052
1920	column_2758	-0.0053
1921	column_862	-0.0053
1922	column_2180	-0.0053
1923	column_2916	-0.0054
1924	column_2783	-0.0054
1925	column_806	-0.0054
1926	column_1415	-0.0055
1927	column_1761	-0.0055
1928	column_1823	-0.0055
1929	column_120	-0.0056
1930	column_1246	-0.0057
1931	column_2121	-0.0058
1932	column_2781	-0.0059
1933	column_2174	-0.0059
1934	column_2764	-0.0060
1935	column_3010	-0.0060
1936	column_775	-0.0060
1937	column_2986	-0.0060
1938	column_351	-0.0060
1939	column_1949	-0.0060
1940	column_1504	-0.0060
1941	column_2826	-0.0061
1942	column_2331	-0.0061
1943	column_2654	-0.0061
1944	column_2762	-0.0062
1945	column_789	-0.0062
1946	column_2893	-0.0062
1947	column_2998	-0.0062
1948	column_744	-0.0063
1949	column_496	-0.0063
1950	column_3007	-0.0064
1951	column_972	-0.0064
1952	column_1957	-0.0064
1953	column_2170	-0.0064
1954	column_23	-0.0064
1955	column_2482	-0.0064
1956	column_2280	-0.0064
1957	column_356	-0.0065
1958	column_1059	-0.0066
1959	column_441	-0.0067
1960	column_1607	-0.0067
1961	column_2412	-0.0068
1962	column_2540	-0.0068
1963	column_1617	-0.0069
1964	column_2456	-0.0069
1965	column_309	-0.0070
1966	column_2182	-0.0071
1967	column_1711	-0.0072
1968	column_2505	-0.0072
1969	column_273	-0.0072
1970	column_2966	-0.0073
1971	column_1583	-0.0073
1972	column_3035	-0.0073
1973	column_671	-0.0073
1974	column_840	-0.0073
1975	column_2214	-0.0074
1976	column_1802	-0.0074
1977	column_189	-0.0075
1978	column_2089	-0.0075
1979	column_722	-0.0075
1980	column_2939	-0.0075
1981	column_1467	-0.0076
1982	column_2449	-0.0076
1983	column_2204	-0.0076
1984	column_2743	-0.0078
1985	column_1963	-0.0078
1986	column_728	-0.0078
1987	column_998	-0.0078
1988	column_2073	-0.0079
1989	column_2806	-0.0079
1990	column_1978	-0.0079
1991	column_2271	-0.0080
1992	column_1715	-0.0080
1993	column_2078	-0.0081
1994	column_2285	-0.0082
1995	column_2908	-0.0082
1996	column_2452	-0.0082
1997	column_573	-0.0083
1998	column_2091	-0.0083
1999	column_2041	-0.0084
[truncated: 1,073 more rows]
